# Supplementary material for: Inhibition of SF3B1 improves the immune microenvironment through pyroptosis and synergizes with αPDL1 in ovarian cancer
Source: Cell Death Dis. 2023 Nov 27;14(11):775. doi: 10.1038/s41419-023-06301-1 (PMC10682409; doi:10.1038/s41419-023-06301-1)
Supplement: Supplementary file 4 — Table S4 [file 41419_2023_6301_MOESM4_ESM.xlsx]

## Sheet: A3SS.MATS.JC
ID	GeneID	chr	strand	longExonStart_0base	longExonEnd	shortES	shortEE	flankingES	flankingEE	IJC_SAMPLE_1	SJC_SAMPLE_1	IJC_SAMPLE_2	SJC_SAMPLE_2	IncFormLen	SkipFormLen	PValue	FDR	IncLevel1	IncLevel2	IncLevelDifference
1	CFAP69	chr7	+	90299866	90300059	90299939	90300059	90297748	90297830	1,2,5	0,0,0	1,8,7	0,4,0	221	149	0.198079	0.586857	1.0,1.0,1.0	1.0,0.574,1.0	0.142
6	RAPGEF1	chr9	-	131619050	131619209	131619050	131619206	131621795	131621998	1,0,2	0,0,0	2,7,6	1,0,0	151	149	1	1	1.0,NA,1.0	0.664,1.0,1.0	0.112
7	RAPGEF1	chr9	-	131650128	131650266	131650128	131650242	131650809	131650949	0,2,3	84,57,93	1,6,2	70,61,77	172	149	0.139335	0.470109	0.0,0.029,0.027	0.012,0.079,0.022	-0.019
9	RGMB	chr5	+	98770352	98770673	98770597	98770673	98769435	98769625	3,4,3	22,15,10	0,2,3	8,14,7	298	149	0.355321	0.855544	0.064,0.118,0.13	0.0,0.067,0.176	0.023
10	RGMB	chr5	+	98773952	98774206	98773955	98774206	98770597	98770673	18,20,25	3,1,0	17,13,8	3,2,4	151	149	0.0142188	0.0947077	0.856,0.952,1.0	0.848,0.865,0.664	0.144
11	EXOC7	chr17	-	76089174	76090171	76089174	76089320	76090328	76090397	2,7,8	38,53,61	9,8,6	57,57,60	298	149	0.549836	1	0.026,0.062,0.062	0.073,0.066,0.048	-0.012
12	EXOC7	chr17	-	76089674	76090171	76089674	76089762	76090328	76090397	3,1,8	3,1,4	0,11,11	0,0,0	298	149	1	1	0.333,0.333,0.5	NA,1.0,1.0	-0.611
13	EXOC7	chr17	-	76090328	76090481	76090328	76090397	76091142	76091235	7,2,5	26,28,45	2,6,10	39,46,37	232	149	0.963117	1	0.147,0.044,0.067	0.032,0.077,0.148	0
14	EXOC7	chr17	-	76089174	76091272	76089174	76089320	76094413	76094581	2,7,5	227289266	10,9,6	195194238	298	149	0.0375481	0.189618	0.004,0.012,0.009	0.025,0.023,0.012	-0.012
15	EXOC7	chr17	-	76090328	76091235	76090328	76090397	76094413	76094581	77,47,79	9,20,14	53,97,76	22,6,20	298	149	0.933633	1	0.811,0.54,0.738	0.546,0.89,0.655	-0.001
16	EXOC7	chr17	-	76091142	76091272	76091142	76091235	76094413	76094581	3,0,0	65,41,67	2,2,0	48,84,62	185	149	1	1	0.036,0.0,0.0	0.032,0.019,0.0	-0.005
17	PDZD11	chrX	-	70289521	70289621	70289521	70289593	70289859	70289927	4,1,2	4,9,4	2,9,1	3,1,5	176	149	0.202341	0.595075	0.458,0.086,0.297	0.361,0.884,0.145	-0.183
18	ACTR8	chr3	-	53873031	53873146	53873031	53873127	53874210	53874364	0,2,0	62,57,54	0,0,1	75,54,66	167	149	1	1	0.0,0.03,0.0	0.0,0.0,0.013	0.006
21	GRIP1	chr12	-	66455408	66455564	66455408	66455561	66462923	66463093	1,0,2	0,0,0	0,1,1	0,0,4	151	149	1	1	1.0,NA,1.0	NA,1.0,0.198	0.401
25	CEP192	chr18	+	13012972	13013025	13012998	13013025	13008455	13008631	98,78,66	0,2,6	90,63,62	0,0,3	174	149	0.0947465	0.356907	1.0,0.971,0.904	1.0,1.0,0.947	-0.024
26	CEP192	chr18	+	13038369	13038579	13038514	13038579	13037236	13037301	78,66,70	0,2,0	29,40,34	0,2,0	293	149	1	1	1.0,0.944,1.0	1.0,0.91,1.0	0.011
27	CEP192	chr18	+	13116373	13116503	13116376	13116503	13113585	13113705	9,10,14	2,1,10	9,9,1	4,1,0	151	149	0.367048	0.870464	0.816,0.908,0.58	0.689,0.899,1.0	-0.095
28	CEP192	chr18	+	13116373	13116503	13116376	13116503	13114129	13114251	49,57,72	43,63,65	72,64,53	44,37,41	151	149	0.0242674	0.13865	0.529,0.472,0.522	0.618,0.631,0.561	-0.096
29	CEP192	chr18	+	13124486	13125053	13124631	13125053	13117584	13117643	11,5,7	100107102	9,21,11	129105112	293	149	0.0752229	0.306843	0.053,0.023,0.034	0.034,0.092,0.048	-0.021
30	APH1A	chr1	-	150267074	150267478	150267074	150267202	150267715	150267789	324370380	2,0,2	352320291	0,5,8	298	149	0.0473777	0.22296	0.988,1.0,0.99	1.0,0.97,0.948	0.02
31	APH1A	chr1	-	150267956	150268127	150267956	150267991	150268697	150269016	552518558	10,27,10	488466582	10,14,11	284	149	0.31347	0.786882	0.967,0.91,0.967	0.962,0.946,0.965	-0.01
32	NDE1	chr16	+	15677800	15677949	15677803	15677949	15667285	15667439	169119114	4,13,0	60,59,100	3,7,8	151	149	0.0880606	0.339802	0.977,0.9,1.0	0.952,0.893,0.925	0.036
33	NDE1	chr16	+	15699596	15701914	15699728	15701914	15696708	15696860	8,8,5	41,26,18	11,2,1	7,6,22	280	149	0.677664	1	0.094,0.141,0.129	0.455,0.151,0.024	-0.089
35	RIOK3	chr18	+	23477156	23477268	23477178	23477268	23477005	23477086	6,7,6	409402438	12,12,3	376337344	170	149	0.0910129	0.347668	0.013,0.015,0.012	0.027,0.03,0.008	-0.008
37	RFXANK	chr19	+	19196962	19197046	19196965	19197046	19193938	19194133	85129108	138148135	99105140	145128138	151	149	0.525931	1	0.378,0.462,0.441	0.403,0.447,0.5	-0.023
38	NDUFC1	chr4	-	139295731	139295960	139295731	139295956	139302415	139302551	11,17,9	2,2,2	13,17,19	3,0,3	152	149	0.559704	1	0.844,0.893,0.815	0.809,1.0,0.861	-0.039
39	WDR31	chr9	-	113330983	113331116	113330983	113331113	113331906	113332050	7,7,5	3,0,2	8,5,9	1,1,0	151	149	0.0242373	0.138569	0.697,1.0,0.712	0.888,0.831,1.0	-0.103
40	ARMCX3	chrX	+	101623785	101623893	101623813	101623893	101623150	101623276	14,23,31	85,91,77	24,17,26	83,108,60	176	149	0.955814	1	0.122,0.176,0.254	0.197,0.118,0.268	-0.01
41	KANSL1L	chr2	-	210096304	210097493	210096304	210097413	210098085	210098207	2,0,0	1,0,0	0,1,0	0,0,0	228	149	1	1	0.567,NA,NA	NA,1.0,NA	-0.433
42	HSD17B4	chr5	+	119493799	119493946	119493817	119493946	119492099	119492124	0,0,0	353317311	3,0,0	227172178	166	149	1	1	0.0,0.0,0.0	0.012,0.0,0.0	-0.004
45	PHF2	chr9	+	93654412	93654575	93654517	93654575	93653178	93653365	60,58,97	3,4,1	81,54,98	1,2,0	253	149	0.0291127	0.157455	0.922,0.895,0.983	0.979,0.941,1.0	-0.04
46	PHF2	chr9	+	93667076	93667240	93667079	93667240	93665989	93666060	65,57,46	10,12,17	39,42,42	13,10,15	151	149	0.32737	0.809753	0.865,0.824,0.728	0.747,0.806,0.734	0.043
53	GTF2H2	chr5	-	71061271	71061308	71061271	71061306	71061687	71061765	24,19,18	9,6,4	32,26,32	6,7,6	150	149	0.320581	0.799205	0.726,0.759,0.817	0.841,0.787,0.841	-0.056
61	SRRT	chr7	+	100885212	100885370	100885215	100885370	100884922	100885040	126119117	115,117,75	132122140	108,75,71	151	149	0.0945195	0.356206	0.519,0.501,0.606	0.547,0.616,0.661	-0.066
62	SRRT	chr7	+	100888041	100888143	100888053	100888143	100887702	100887859	207207255	53,40,49	180214198	43,43,55	160	149	0.464304	0.99913	0.784,0.828,0.829	0.796,0.823,0.77	0.017
63	CAPN12	chr19	-	38733702	38733940	38733702	38733781	38734141	38734204	3,2,0	0,1,4	2,3,3	1,0,1	298	149	0.00381566	0.0354749	1.0,0.5,0.0	0.5,1.0,0.6	-0.2
73	CCDC62	chr12	+	122826418	122826617	122826421	122826617	122823365	122823459	0,2,0	0,0,0	0,0,0	0,1,0	151	149	1	1	NA,1.0,NA	NA,0.0,NA	1
74	PPM1M	chr3	+	52248320	52248453	52248334	52248453	52248152	52248237	1,1,0	37,29,36	5,2,0	12,17,12	162	149	0.00329754	0.0321481	0.024,0.031,0.0	0.277,0.098,0.0	-0.107
75	PPM1M	chr3	+	52249644	52250599	52249669	52250599	52249173	52249322	11,1,3	37,32,27	16,12,16	33,30,40	173	149	0.0012892	0.015398	0.204,0.026,0.087	0.295,0.256,0.256	-0.163
77	C22orf39	chr22	-	19440885	19444390	19440885	19441694	19447377	19447545	62,33,37	90,91,94	20,20,29	48,31,69	298	149	0.929694	1	0.256,0.153,0.164	0.172,0.244,0.174	-0.006
78	EPB41L3	chr18	-	5419710	5419931	5419710	5419877	5423377	5423553	694613722	38,40,33	535495560	24,13,20	202	149	0.0153895	0.100441	0.931,0.919,0.942	0.943,0.966,0.954	-0.024
81	HINT2	chr9	-	35812959	35813156	35812959	35813145	35813265	35813338	13,4,9	159163149	0,7,3	102,98,118	159	149	0.0651981	0.277379	0.071,0.022,0.054	0.0,0.063,0.023	0.02
84	IFNAR1	chr21	+	33340998	33341174	33341077	33341174	33335523	33335647	180143188	1,1,0	194204178	0,0,6	227	149	0.727401	1	0.992,0.989,1.0	1.0,1.0,0.951	0.01
86	IFNAR1	chr21	+	33349090	33349290	33349105	33349290	33345245	33345360	142117138	1,0,4	120120108	0,0,0	163	149	1	1	0.992,1.0,0.969	1.0,1.0,1.0	-0.013
87	IFNAR1	chr21	+	33355315	33359864	33355330	33359864	33353637	33353783	174166178	5,2,3	184160176	4,8,6	163	149	0.0996909	0.370883	0.97,0.987,0.982	0.977,0.948,0.964	0.017
88	LINC02522	chr6	-	10469886	10470730	10469886	10470380	10470872	10472035	13,27,11	0,0,1	30,15,19	0,0,0	298	149	1	1	1.0,1.0,0.846	1.0,1.0,1.0	-0.051
90	EXO1	chr1	+	241849108	241849216	241849111	241849216	241848730	241849027	70,43,55	10,7,6	77,79,58	4,8,11	151	149	0.500911	1	0.874,0.858,0.9	0.95,0.907,0.839	-0.021
91	EXO1	chr1	+	241872031	241872278	241872034	241872278	241866829	241867055	96,76,79	50,33,64	83,59,97	51,48,34	151	149	0.897901	1	0.655,0.694,0.549	0.616,0.548,0.738	-0.001
93	CTPS1	chr1	+	40999829	41001117	41001028	41001117	40997393	40997526	5,2,6	444429457	8,12,13	390379473	298	149	0.420597	0.94038	0.006,0.002,0.007	0.01,0.016,0.014	-0.008
94	IKBKB	chr8	+	42306342	42306432	42306367	42306432	42305186	42305275	139114125	1,3,4	99,106,99	6,3,11	173	149	0.00290623	0.0291392	0.992,0.97,0.964	0.934,0.968,0.886	0.046
95	IKBKB	chr8	+	42317656	42317771	42317709	42317771	42316709	42316904	246177198	6,9,2	136157180	8,2,1	201	149	0.53713	1	0.968,0.936,0.987	0.926,0.983,0.993	-0.004
96	WDR45B	chr17	-	82619042	82619128	82619042	82619094	82621608	82621799	397343382	26,16,26	325342293	22,19,24	182	149	0.580068	1	0.926,0.946,0.923	0.924,0.936,0.909	0.009
97	WDR45B	chr17	-	82625388	82625762	82625388	82625483	82627203	82627291	9,12,20	295237326	15,11,9	247251291	298	149	0.760892	1	0.015,0.025,0.03	0.029,0.021,0.015	0.002
98	WDR45B	chr17	-	82625586	82627008	82625586	82625762	82627203	82627291	11,7,24	0,4,1	7,17,11	6,3,1	298	149	0.153098	0.499417	1.0,0.467,0.923	0.368,0.739,0.846	0.146
99	DDX54	chr12	-	113157172	113159112	113157172	113159109	113161269	113161382	165149159	104104128	152165160	134116114	151	149	0.574177	1	0.61,0.586,0.551	0.528,0.584,0.581	0.018
101	SLC2A10	chr20	+	46726814	46726986	46726863	46726986	46725040	46726324	0,3,2	16,6,22	0,0,0	14,9,17	197	149	0.136607	0.463934	0.0,0.274,0.064	0.0,0.0,0.0	0.113
103	ATP1A3	chr19	-	41988475	41988601	41988475	41988562	41994070	41994230	0,0,0	7,5,10	0,3,3	12,11,6	187	149	0.00737914	0.0583964	0.0,0.0,0.0	0.0,0.179,0.285	-0.155
105	EML2	chr19	-	45619075	45619697	45619075	45619191	45621206	45621332	1,10,5	51,23,22	1,1,2	27,12,15	298	149	0.0229298	0.133191	0.01,0.179,0.102	0.018,0.04,0.063	0.057
106	EML2	chr19	-	45641640	45641748	45641640	45641745	45641917	45642041	2,13,2	2,1,2	5,5,7	2,6,4	151	149	0.205441	0.601887	0.497,0.928,0.497	0.712,0.451,0.633	0.042
107	SAMD11	chr1	+	939271	939412	939274	939412	939039	939129	0,0,0	1,0,1	0,4,0	0,0,0	151	149	1	1	0.0,NA,0.0	NA,1.0,NA	-1
108	TASOR2	chr10	+	5712393	5712918	5712822	5712918	5709529	5709663	52,48,52	4,5,10	56,65,57	1,4,11	298	149	0.358212	0.859798	0.867,0.828,0.722	0.966,0.89,0.722	-0.054
115	CDCA7	chr2	+	173363999	173364989	173364794	173364989	173363817	173363895	50,52,66	231167179	62,77,55	74,68,52	298	149	3.33067e-15	9.36133e-13	0.098,0.135,0.156	0.295,0.362,0.346	-0.205
116	ELFN1-AS1	chr7	-	1738629	1739338	1738629	1739202	1742208	1742310	30,70,37	147147123	27,28,36	73,83,63	284	149	0.200524	0.591657	0.097,0.2,0.136	0.163,0.15,0.231	-0.037
117	ELFN1-AS1	chr7	-	1738629	1739535	1738629	1739202	1742208	1742310	30,51,27	147147123	27,21,30	73,83,63	298	149	0.102126	0.377244	0.093,0.148,0.099	0.156,0.112,0.192	-0.04
118	ELFN1-AS1	chr7	-	1738629	1739535	1738629	1739338	1742208	1742310	14,10,8	7,19,10	14,6,6	3,7,8	298	149	0.457843	0.990147	0.5,0.208,0.286	0.7,0.3,0.273	-0.093
124	UTRN	chr6	+	144458769	144459011	144458772	144459011	144453781	144453869	38,49,67	1,4,0	23,19,22	0,2,1	151	149	0.542106	1	0.974,0.924,1.0	1.0,0.904,0.956	0.013
125	ZNF430	chr19	+	21034085	21034184	21034088	21034184	21033455	21033582	29,37,26	17,7,11	23,15,22	1,4,2	151	149	0.00234427	0.0247884	0.627,0.839,0.7	0.958,0.787,0.916	-0.165
128	ZDHHC11	chr5	-	847513	847780	847513	847615	848481	848660	1,0,0	2,5,0	2,0,1	5,2,0	298	149	1	1	0.2,0.0,NA	0.167,0.0,1.0	-0.289
129	PICK1	chr22	+	38067703	38068407	38068071	38068407	38065001	38065130	55,51,73	0,0,0	48,35,23	0,2,0	298	149	1	1	1.0,1.0,1.0	1.0,0.897,1.0	0.034
130	PICK1	chr22	+	38073772	38074451	38074306	38074451	38072999	38073092	81,74,76	0,0,0	52,45,44	5,2,8	298	149	4.56484e-08	3.20754e-06	1.0,1.0,1.0	0.839,0.918,0.733	0.17
134	WDR75	chr2	+	189449244	189450968	189450902	189450968	189448378	189448508	2,1,7	148152152	2,4,0	136136140	298	149	1	1	0.007,0.003,0.023	0.007,0.014,0.0	0.004
139	SOCS4	chr14	+	55031803	55031991	55031888	55031991	55027130	55027471	3,7,11	4,2,0	1,0,6	0,2,0	233	149	0.166799	0.525424	0.324,0.691,1.0	1.0,0.0,1.0	0.005
140	ZSCAN20	chr1	+	33493186	33493615	33493189	33493615	33491024	33491702	8,5,5	0,1,2	1,3,3	0,1,5	151	149	0.0539644	0.243371	1.0,0.831,0.712	1.0,0.747,0.372	0.141
142	PSMB3	chr17	+	38760430	38760608	38760507	38760608	38755882	38755990	191321862019	4,0,3	165415141638	0,0,1	225	149	1	1	0.997,1.0,0.998	1.0,1.0,0.999	-0.001
143	HNRNPK	chr9	-	83968082	83969440	83968082	83969380	83970161	83970331	8698891006	517576509	131412771353	263254245	208	149	0	0	0.546,0.525,0.586	0.782,0.783,0.798	-0.235
144	GLYR1	chr16	-	4813736	4813838	4813736	4813835	4814536	4814647	221286221	14,18,18	257243310	20,14,18	151	149	0.775563	1	0.94,0.94,0.924	0.927,0.945,0.944	-0.004
145	GLYR1	chr16	-	4813736	4813955	4813736	4813835	4814536	4814647	17,10,17	14,18,18	13,17,19	20,14,18	268	149	0.815445	1	0.403,0.236,0.344	0.265,0.403,0.37	-0.018
146	GLYR1	chr16	-	4813736	4813955	4813736	4813838	4814536	4814647	15,5,17	219281221	10,15,12	254241303	265	149	0.745384	1	0.037,0.01,0.041	0.022,0.034,0.022	0.003
147	GLYR1	chr16	-	4814536	4814647	4814536	4814629	4817597	4817697	158177169	52,69,63	124147176	99,97,98	166	149	2.90916e-05	0.000799607	0.732,0.697,0.707	0.529,0.576,0.617	0.138
148	TRPM7	chr15	-	50580873	50580942	50580873	50580908	50583088	50583156	0,0,0	85,73,121	2,1,4	123118118	182	149	0.652362	1	0.0,0.0,0.0	0.013,0.007,0.027	-0.016
149	TRPM7	chr15	-	50583088	50583159	50583088	50583156	50586391	50586488	63,73,123	31,32,33	105,93,101	43,61,55	151	149	0.0798737	0.319334	0.667,0.692,0.786	0.707,0.601,0.644	0.064
150	TRPM7	chr15	-	50599121	50599296	50599121	50599246	50604865	50605144	59,76,55	2,1,3	89,82,81	3,0,0	198	149	0.216867	0.622589	0.957,0.983,0.932	0.957,1.0,1.0	-0.028
154	NFYC	chr1	+	40770396	40771603	40770708	40771603	40769355	40769415	21,14,18	75,88,93	37,35,20	88,75,92	298	149	0.0077313	0.0604693	0.123,0.074,0.088	0.174,0.189,0.098	-0.059
155	NFYC	chr1	+	40770396	40771603	40770711	40771603	40769355	40769415	22,14,18	4,9,2	37,35,21	10,20,20	298	149	0.126341	0.442447	0.733,0.437,0.818	0.649,0.467,0.344	0.176
156	NFYC	chr1	+	40770708	40771603	40770711	40771603	40769355	40769415	76,88,93	4,9,2	88,75,93	10,20,20	151	149	2.34918e-05	0.000682646	0.949,0.906,0.979	0.897,0.787,0.821	0.11
157	BAZ2A	chr12	-	56599963	56600117	56599963	56600096	56600200	56600490	50,41,28	282244286	48,18,27	295254227	169	149	0.207016	0.604467	0.135,0.129,0.079	0.125,0.059,0.095	0.021
158	BAZ2A	chr12	-	56610408	56610539	56610408	56610517	56611572	56611633	8,3,9	225190271	6,6,7	252255235	170	149	0.725448	1	0.03,0.014,0.028	0.02,0.02,0.025	0.002
159	B9D1	chr17	-	19346949	19347196	19346949	19347173	19347268	19347331	0,2,0	14,24,14	2,0,0	14,15,4	171	149	1	1	0.0,0.068,0.0	0.111,0.0,0.0	-0.014
161	SVIL-AS1	chr10	+	29420464	29422372	29420490	29422372	29415356	29415412	4,0,0	24,29,19	0,0,0	26,25,28	174	149	0.85083	1	0.125,0.0,0.0	0.0,0.0,0.0	0.042
162	SVIL-AS1	chr10	+	29467239	29469130	29468919	29469130	29415356	29415412	0,0,2	3,3,3	1,2,4	2,0,6	298	149	0.00837206	0.0643829	0.0,0.0,0.25	0.2,1.0,0.25	-0.4
163	SEMA4C	chr2	-	96867777	96867926	96867777	96867923	96869186	96869414	9,11,7	7,1,0	7,4,18	17,10,12	151	149	0.00117189	0.0142807	0.559,0.916,1.0	0.289,0.283,0.597	0.435
164	WAC	chr10	+	28616172	28616362	28616175	28616362	28614566	28614685	323254236	113115114	256258237	126,90,117	151	149	0.725837	1	0.738,0.685,0.671	0.667,0.739,0.667	0.007
169	LRRC56	chr11	+	538522	538860	538597	538860	536700	537605	3,0,0	2,3,2	0,6,2	0,0,2	223	149	1	1	0.501,0.0,0.0	NA,1.0,0.401	-0.533
170	LRRC56	chr11	+	540670	540861	540673	540861	539579	539726	2,1,8	4,1,0	1,3,3	1,2,0	151	149	0.297789	0.761585	0.33,0.497,1.0	0.497,0.597,1.0	-0.089
176	THUMPD2	chr2	-	39768423	39769191	39768423	39768501	39769709	39770119	2,3,11	19,43,18	3,6,1	15,17,37	298	149	0.406699	0.920646	0.05,0.034,0.234	0.091,0.15,0.013	0.021
177	THUMPD2	chr2	-	39768474	39769191	39768474	39769093	39769709	39770119	13,2,8	1,0,4	11,9,4	0,0,1	246	149	0.0150167	0.098599	0.887,1.0,0.548	1.0,1.0,0.708	-0.091
178	RANBP17	chr5	+	171213618	171213738	171213630	171213738	171205523	171205612	1,7,7	10,17,15	3,4,1	17,28,12	160	149	0.0509938	0.233845	0.085,0.277,0.303	0.141,0.117,0.072	0.112
181	ZNF667	chr19	-	56471698	56472187	56471698	56472184	56472502	56472622	0,1,5	1,0,1	0,2,5	0,5,1	151	149	1	1	0.0,1.0,0.831	NA,0.283,0.831	0.053
183	IL15	chr4	+	141719365	141719476	141719377	141719476	141656185	141656307	7,5,4	0,1,0	7,8,7	0,0,0	160	149	1	1	1.0,0.823,1.0	1.0,1.0,1.0	-0.059
184	IL15	chr4	+	141719365	141719476	141719377	141719476	141688821	141689035	6,2,2	0,1,3	0,4,3	1,0,0	160	149	0.107818	0.391903	1.0,0.651,0.383	0.0,1.0,1.0	0.011
185	CYP3A5	chr7	-	99672579	99672698	99672579	99672679	99672783	99672915	0,0,0	2,0,0	0,0,1	0,0,0	167	149	1	1	0.0,NA,NA	NA,NA,1.0	-1
186	CYP3A5	chr7	-	99676114	99676576	99676114	99676208	99679825	99679996	3,0,0	1,1,1	0,0,0	0,2,1	298	149	1	1	0.6,0.0,0.0	NA,0.0,0.0	0.2
187	PPP6R2	chr22	+	50388985	50389111	50389033	50389111	50372019	50372150	7,9,10	1,3,8	19,8,19	1,1,12	196	149	0.358856	0.860191	0.842,0.695,0.487	0.935,0.859,0.546	-0.105
188	PPP6R2	chr22	+	50406666	50406875	50406688	50406875	50372019	50372150	0,0,0	0,1,0	2,4,0	0,0,0	170	149	1	1	NA,0.0,NA	1.0,1.0,NA	-1
189	PPP6R2	chr22	+	50406666	50406875	50406734	50406875	50372019	50372150	50,28,26	0,0,1	41,39,52	0,1,0	216	149	1	1	1.0,1.0,0.947	1.0,0.964,1.0	-0.006
190	PPP6R2	chr22	+	50406688	50406875	50406734	50406875	50372019	50372150	50,29,26	0,0,1	39,35,52	0,1,0	194	149	1	1	1.0,1.0,0.952	1.0,0.964,1.0	-0.004
191	PPP6R2	chr22	+	50406666	50406875	50406688	50406875	50393892	50394135	0,0,0	114,95,104	2,2,2	73106114	170	149	0.584972	1	0.0,0.0,0.0	0.023,0.016,0.015	-0.018
192	PPP6R2	chr22	+	50406666	50406875	50406734	50406875	50393892	50394135	50,28,26	15,2,2	41,37,54	2,2,2	216	149	0.00313957	0.0308748	0.697,0.906,0.9	0.934,0.927,0.949	-0.102
193	PPP6R2	chr22	+	50406688	50406875	50406734	50406875	50393892	50394135	164123130	15,2,2	112141166	2,2,2	194	149	0.00300239	0.0299427	0.894,0.979,0.98	0.977,0.982,0.985	-0.03
194	PPP6R2	chr22	+	50419345	50419462	50419348	50419462	50418866	50418979	4,3,11	105,112,98	5,3,5	51,67,77	151	149	0.829751	1	0.036,0.026,0.1	0.088,0.042,0.06	-0.009
195	PPP6R2	chr22	+	50423461	50423614	50423464	50423614	50422253	50422380	99115104	7,9,14	80105103	7,4,3	151	149	0.0299161	0.160208	0.933,0.927,0.88	0.919,0.963,0.971	-0.038
196	PPP6R2	chr22	+	50439697	50439857	50439700	50439857	50438598	50438762	8,3,17	143135135	12,6,11	148,93,141	151	149	0.764846	1	0.052,0.021,0.111	0.074,0.06,0.071	-0.007
197	PPP6R2	chr22	+	50440800	50441026	50440821	50441026	50439960	50440049	1,4,10	145140123	7,15,15	131117127	169	149	0.000701585	0.00967232	0.006,0.025,0.067	0.045,0.102,0.094	-0.048
198	PPP6R2	chr22	+	50444198	50445090	50444202	50445090	50443865	50444117	85,84,107	0,0,4	90,44,100	0,1,0	152	149	1	1	1.0,1.0,0.963	1.0,0.977,1.0	-0.005
199	KIAA1549L	chr11	+	33598819	33598947	33598822	33598947	33591236	33591421	26,13,10	4,9,5	11,23,23	5,5,9	151	149	0.811685	1	0.865,0.588,0.664	0.685,0.819,0.716	-0.034
200	SLC25A22	chr11	-	794986	795169	794986	795164	798216	798281	1,3,0	0,0,0	9,4,9	2,1,1	153	149	1	1	1.0,1.0,NA	0.814,0.796,0.898	0.164
204	FTSJ1	chrX	+	48482402	48482506	48482408	48482506	48481631	48481715	218207185	103,108,85	112,99,122	48,48,63	154	149	0.8884	1	0.672,0.65,0.678	0.693,0.666,0.652	-0.004
205	FTSJ1	chrX	+	48483240	48483341	48483252	48483341	48482985	48483027	0,1,6	0,0,0	0,9,5	1,1,4	160	149	1	1	NA,1.0,1.0	0.0,0.893,0.538	0.523
207	MKLN1	chr7	+	131399237	131399433	131399240	131399433	131397266	131397376	1,0,3	85,100,76	5,3,1	105121122	151	149	0.231479	0.649558	0.011,0.0,0.037	0.045,0.024,0.008	-0.01
211	CPSF6	chr12	+	69262369	69262562	69262372	69262562	69260043	69260197	126132153	390350323	97100105	275235285	151	149	0.87897	1	0.242,0.271,0.319	0.258,0.296,0.267	0.004
212	TCP11L1	chr11	+	33061514	33061726	33061529	33061726	33058958	33059095	1,1,6	60,43,58	0,3,0	59,47,43	163	149	0.0628346	0.271297	0.015,0.021,0.086	0.0,0.055,0.0	0.022
213	PPAT	chr4	-	56406494	56406701	56406494	56406618	56407649	56407716	286238222	3,3,9	196209175	9,9,15	231	149	0.000547893	0.00782588	0.984,0.981,0.941	0.934,0.937,0.883	0.051
215	C12orf43	chr12	-	121005002	121005093	121005002	121005060	121006320	121006394	99,131,85	5,0,0	99,91,123	0,2,0	181	149	0.588853	1	0.942,1.0,1.0	1.0,0.974,1.0	-0.011
216	MTRF1	chr13	-	41226999	41227245	41226999	41227121	41233889	41234007	0,4,2	1,1,0	1,0,1	0,0,0	272	149	1	1	0.0,0.687,1.0	1.0,NA,1.0	-0.438
217	MTRF1	chr13	-	41260492	41261825	41260492	41260915	41262214	41262331	12,15,10	0,0,0	1,8,7	3,1,0	298	149	0.0216513	0.128419	1.0,1.0,1.0	0.143,0.8,1.0	0.352
218	MTRF1	chr13	-	41260492	41261825	41260492	41260915	41262410	41262481	8,4,6	2,5,0	7,4,3	3,6,9	298	149	0.051211	0.234473	0.667,0.286,1.0	0.538,0.25,0.143	0.341
219	MTRF1	chr13	-	41260492	41262331	41260492	41260915	41263484	41263576	7,4,1	5,3,2	3,4,3	1,2,9	298	149	0.765447	1	0.412,0.4,0.2	0.6,0.5,0.143	-0.077
220	JOSD2	chr19	-	50510285	50510448	50510285	50510445	50511074	50511191	3,5,6	3,5,10	0,1,1	4,1,4	151	149	0.000750762	0.0102209	0.497,0.497,0.372	0.0,0.497,0.198	0.224
221	JOSD2	chr19	-	50510285	50510448	50510285	50510445	50511116	50511191	71,43,61	7,10,16	30,38,27	9,5,9	151	149	0.527198	1	0.909,0.809,0.79	0.767,0.882,0.747	0.037
222	JOSD2	chr19	-	50510285	50510448	50510285	50510445	50511125	50511204	0,1,0	0,0,3	1,5,2	0,0,0	151	149	1	1	NA,1.0,0.0	1.0,1.0,1.0	-0.5
224	RNH1	chr11	-	502061	502249	502061	502181	504823	504996	199195240	94,58,87	235247201	18,26,12	216	149	0	0	0.594,0.699,0.656	0.9,0.868,0.92	-0.246
225	RNH1	chr11	-	502061	502249	502061	502181	506608	506768	117112130	5,13,8	151181141	6,3,13	216	149	0.163211	0.517488	0.942,0.856,0.918	0.946,0.977,0.882	-0.03
226	RNH1	chr11	-	502061	502249	502061	502181	507112	507242	250240261	106,96,120	273354275	52,51,45	216	149	1.38822e-12	2.69672e-10	0.619,0.633,0.6	0.784,0.827,0.808	-0.189
227	KRCC1	chr2	-	88034133	88034292	88034133	88034231	88036942	88037051	27,25,35	7,3,3	35,31,20	3,3,10	209	149	0.658467	1	0.733,0.856,0.893	0.893,0.88,0.588	0.04
228	SLC52A2	chr8	+	144359183	144359423	144359187	144359423	144358612	144358658	8,5,16	4,6,0	2,2,6	7,0,6	152	149	0.228572	0.643266	0.662,0.45,1.0	0.219,1.0,0.495	0.133
229	SLC52A2	chr8	+	144359183	144359423	144359187	144359423	144358612	144358900	51,53,75	0,2,7	76,74,125	0,6,0	152	149	0.124274	0.437784	1.0,0.963,0.913	1.0,0.924,1.0	-0.016
230	SLC52A2	chr8	+	144359183	144359423	144359187	144359423	144358612	144359065	443468478	35,6,20	496488522	11,23,22	152	149	0.429784	0.955039	0.925,0.987,0.959	0.978,0.954,0.959	-0.007
231	SLC52A2	chr8	+	144359622	144360493	144360114	144360493	144359183	144359423	115611271041	21,29,27	136612531485	9,22,21	298	149	0.00197536	0.0216223	0.965,0.951,0.951	0.987,0.966,0.972	-0.019
232	FCSK	chr16	+	70474527	70474694	70474625	70474694	70474128	70474339	27,26,13	0,6,3	14,11,18	1,6,2	246	149	0.524697	1	1.0,0.724,0.724	0.895,0.526,0.845	0.061
234	FCSK	chr16	+	70476186	70478459	70478271	70478459	70475647	70475767	7,8,4	16,24,14	5,6,4	13,13,13	298	149	0.96545	1	0.179,0.143,0.125	0.161,0.188,0.133	-0.012
235	FCSK	chr16	+	70477503	70478459	70478271	70478459	70475647	70475767	2,4,4	16,24,14	5,6,4	13,13,13	298	149	0.0949705	0.357247	0.059,0.077,0.125	0.161,0.188,0.133	-0.074
236	FCSK	chr16	+	70478796	70479403	70479125	70479403	70478550	70478650	2,5,1	0,3,0	2,1,6	0,0,1	298	149	0.310427	0.781493	1.0,0.455,1.0	1.0,1.0,0.75	-0.098
237	FCSK	chr16	+	70478796	70479403	70479179	70479403	70478550	70478650	0,6,5	18,23,21	0,1,2	20,16,43	298	149	0.00258551	0.0267548	0.0,0.115,0.106	0.0,0.03,0.023	0.056
238	FCSK	chr16	+	70479125	70479403	70479179	70479403	70478550	70478650	0,6,5	18,23,21	0,0,3	20,16,43	202	149	0.00148342	0.0172104	0.0,0.161,0.149	0.0,0.0,0.049	0.087
240	ADAR	chr1	-	154596804	154596995	154596804	154596938	154597122	154597267	362322337	1,1,1	326331339	4,4,2	205	149	0.724615	1	0.996,0.996,0.996	0.983,0.984,0.992	0.01
241	TPD52L1	chr6	+	125252021	125253755	125253716	125253755	125248281	125248383	2,2,0	63,91,49	0,1,0	15,16,22	298	149	1	1	0.016,0.011,0.0	0.0,0.03,0.0	-0.001
242	RASSF1	chr3	-	50337904	50338023	50337904	50338011	50340555	50340836	6,11,2	22,47,36	3,3,1	10,11,20	160	149	0.555189	1	0.203,0.179,0.049	0.218,0.203,0.044	-0.011
243	RRP36	chr6	+	43027129	43027252	43027177	43027252	43026036	43026141	11,0,9	463385451	7,2,16	427428391	196	149	0.39329	0.902922	0.018,0.0,0.015	0.012,0.004,0.03	-0.004
244	RRP36	chr6	+	43027129	43027252	43027192	43027252	43026036	43026141	44,23,34	4,5,6	49,34,33	3,2,4	211	149	0.115969	0.415475	0.886,0.765,0.8	0.92,0.923,0.853	-0.082
245	RRP36	chr6	+	43027177	43027252	43027192	43027252	43026036	43026141	496408476	4,5,6	469460408	3,2,4	163	149	0.863408	1	0.991,0.987,0.986	0.993,0.995,0.989	-0.004
247	SLC16A9	chr10	-	59684095	59684327	59684095	59684197	59707105	59707188	2,4,1	0,0,2	0,3,5	0,0,0	278	149	1	1	1.0,1.0,0.211	NA,1.0,1.0	-0.263
249	ZKSCAN5	chr7	+	99505942	99506458	99506004	99506458	99504661	99504733	7,7,2	9,6,12	13,5,6	5,5,6	210	149	0.0748973	0.305861	0.356,0.453,0.106	0.648,0.415,0.415	-0.188
250	ZKSCAN5	chr7	+	99505942	99506458	99506004	99506458	99504989	99505160	7,7,1	4,10,2	14,5,7	0,3,5	210	149	0.0398567	0.197313	0.554,0.332,0.262	1.0,0.542,0.498	-0.297
251	ZKSCAN5	chr7	+	99520168	99520304	99520171	99520304	99519826	99519909	17,18,16	0,0,2	4,7,8	0,3,10	151	149	5.65007e-05	0.00133112	1.0,1.0,0.888	1.0,0.697,0.441	0.25
252	NFAT5	chr16	+	69684886	69684970	69684889	69684970	69677202	69677335	25,6,8	8,16,8	5,13,11	3,12,11	151	149	0.985113	1	0.755,0.27,0.497	0.622,0.517,0.497	-0.038
253	HSD17B7	chr1	+	162797801	162797916	162797827	162797916	162796584	162796677	25,41,25	4,3,2	40,43,50	0,3,9	174	149	0.641239	1	0.843,0.921,0.915	1.0,0.925,0.826	-0.024
254	NR4A2	chr2	-	156326149	156326328	156326149	156326207	156326717	156326920	0,1,6	0,1,0	4,0,4	0,0,0	269	149	1	1	NA,0.356,1.0	1.0,NA,1.0	-0.322
255	NR4A2	chr2	-	156329322	156330188	156329322	156330010	156330667	156330791	4,0,1	0,0,4	0,6,3	0,0,0	298	149	1	1	1.0,NA,0.111	NA,1.0,1.0	-0.445
257	VAC14	chr16	-	70687438	70692049	70687438	70688090	70692820	70692971	46,38,34	251175195	27,50,22	193229222	298	149	0.188002	0.569166	0.084,0.098,0.08	0.065,0.098,0.047	0.017
260	CPSF7	chr11	-	61402728	61404704	61402728	61403567	61410937	61411105	434358392	0,0,0	390406443	1,0,0	298	149	1	1	1.0,1.0,1.0	0.995,1.0,1.0	0.002
261	CPSF7	chr11	-	61416104	61416519	61416104	61416162	61419948	61420094	409431423	0,1,0	442407467	0,0,0	298	149	1	1	1.0,0.995,1.0	1.0,1.0,1.0	-0.002
262	CPSF7	chr11	-	61420469	61420573	61420469	61420530	61421389	61421608	314273324	1,1,1	285268353	0,0,0	191	149	1	1	0.996,0.995,0.996	1.0,1.0,1.0	-0.004
263	CPSF7	chr11	-	61421053	61421130	61421053	61421127	61421389	61421608	3,5,2	0,1,1	10,0,1	1,4,3	151	149	0.000370685	0.00571643	1.0,0.831,0.664	0.908,0.0,0.248	0.446
264	CPSF7	chr11	-	61421389	61421608	61421389	61421553	61429181	61429290	354383423	3,4,9	331339394	2,3,5	203	149	0.278996	0.729779	0.989,0.986,0.972	0.992,0.988,0.983	-0.005
265	CPSF7	chr11	-	61421389	61421638	61421389	61421553	61429181	61429290	107,74,107	3,4,9	86100107	2,3,5	233	149	0.186591	0.566667	0.958,0.922,0.884	0.965,0.955,0.932	-0.029
266	CPSF7	chr11	-	61421389	61421638	61421389	61421608	61429181	61429290	6,0,2	253309318	6,1,1	251240288	178	149	1	1	0.019,0.0,0.005	0.02,0.003,0.003	-0.001
268	CNMD	chr13	-	52703263	52703810	52703263	52703807	52708535	52708702	12,5,19	4,0,4	2,2,10	0,4,0	151	149	0.297799	0.761585	0.747,1.0,0.824	1.0,0.33,1.0	0.08
269	CNMD	chr13	-	52708535	52708714	52708535	52708702	52712715	52712869	6,0,2	24,19,9	0,0,0	14,1,11	160	149	0.000720112	0.00988084	0.189,0.0,0.171	0.0,0.0,0.0	0.12
272	SH3BP5L	chr1	-	248812988	248813245	248812988	248813162	248814448	248814610	18,5,10	215188235	13,18,25	331281278	231	149	0.328678	0.811297	0.051,0.017,0.027	0.025,0.04,0.055	-0.008
273	FMNL3	chr12	-	49653724	49653874	49653724	49653871	49654191	49654302	78,56,74	2,0,5	60,73,68	5,9,11	151	149	0.000297501	0.00484509	0.975,1.0,0.936	0.922,0.889,0.859	0.08
276	FUZ	chr19	-	49808413	49808491	49808413	49808488	49808573	49808638	3,1,1	31,45,31	8,3,2	35,24,30	151	149	0.0130963	0.0889561	0.087,0.021,0.031	0.184,0.11,0.062	-0.072
277	DNASE1	chr16	+	3656929	3657111	3656963	3657111	3656637	3656753	0,0,0	6,7,4	1,3,0	2,1,1	182	149	0.0512559	0.234555	0.0,0.0,0.0	0.29,0.711,0.0	-0.334
278	DNASE1	chr16	+	3656929	3657111	3656998	3657111	3656637	3656753	0,2,3	8,15,25	1,4,0	10,7,13	217	149	0.733122	1	0.0,0.084,0.076	0.064,0.282,0.0	-0.062
279	DNASE1	chr16	+	3656963	3657111	3656998	3657111	3656637	3656753	6,9,7	8,15,25	2,2,1	10,7,13	183	149	0.0100663	0.0730899	0.379,0.328,0.186	0.14,0.189,0.059	0.168
280	DNASE1	chr16	+	3656963	3657341	3657161	3657341	3656637	3656753	11,12,8	0,0,1	11,10,16	1,0,0	298	149	1	1	1.0,1.0,0.8	0.846,1.0,1.0	-0.015
281	DNASE1	chr16	+	3656963	3657341	3657186	3657341	3656637	3656753	11,10,8	0,0,0	11,10,13	0,0,4	298	149	0.298917	0.763127	1.0,1.0,1.0	1.0,1.0,0.619	0.127
282	DNASE1	chr16	+	3657161	3657341	3657186	3657341	3656637	3656753	1,0,2	0,0,0	2,0,0	0,0,4	173	149	1	1	1.0,NA,1.0	1.0,NA,0.0	0.5
283	RAB40B	chr17	-	82660986	82661270	82660986	82661047	82664495	82664556	0,0,0	4,9,13	0,2,2	10,18,6	298	149	0.959707	1	0.0,0.0,0.0	0.0,0.053,0.143	-0.065
284	RAB40B	chr17	-	82660986	82662743	82660986	82661047	82664495	82664556	0,2,0	4,9,13	1,1,2	10,18,6	298	149	0.404162	0.917766	0.0,0.1,0.0	0.048,0.027,0.143	-0.039
285	RAB40B	chr17	-	82660986	82662743	82660986	82661270	82664495	82664556	0,2,0	0,0,0	1,1,0	0,2,0	298	149	1	1	NA,1.0,NA	1.0,0.2,NA	0.4
289	CNOT3	chr19	+	54145594	54145817	54145597	54145817	54144236	54144332	27,41,31	104100137	22,25,35	103,89,93	151	149	0.932122	1	0.204,0.288,0.183	0.174,0.217,0.271	0.004
290	CNOT3	chr19	+	54155257	54155681	54155308	54155681	54153714	54153840	2,7,5	153110100	24,46,32	106104124	199	149	1.44329e-15	4.1918e-13	0.01,0.045,0.036	0.145,0.249,0.162	-0.155
291	FPGS	chr9	+	127806972	127807087	127806991	127807087	127804635	127804700	211236209	0,0,0	260225269	5,2,1	167	149	1	1	1.0,1.0,1.0	0.979,0.99,0.996	0.012
292	VPS28	chr8	-	144423616	144424132	144423616	144423922	144424214	144424268	602528615	6,0,1	418434421	12,7,2	298	149	0.00114648	0.0140892	0.98,1.0,0.997	0.946,0.969,0.991	0.024
293	VPS28	chr8	-	144424945	144425051	144424945	144425000	144425682	144425772	656628711	46,35,32	461448479	24,23,39	199	149	0.64901	1	0.914,0.931,0.943	0.935,0.936,0.902	0.005
295	LPGAT1	chr1	-	211829058	211829323	211829058	211829319	211830182	211830330	17,17,17	2,0,0	12,12,4	0,2,0	152	149	1	1	0.893,1.0,1.0	1.0,0.855,1.0	0.013
297	CCDC14	chr3	-	123913421	123915718	123913421	123915289	123931101	123931234	235204208	7,10,13	134162133	9,4,5	298	149	0.62671	1	0.944,0.911,0.889	0.882,0.953,0.93	-0.007
299	NRBP1	chr2	+	27433248	27433483	27433253	27433483	27428630	27428731	134104141	6,12,18	138,99,108	9,13,15	153	149	0.660078	1	0.956,0.894,0.884	0.937,0.881,0.875	0.014
300	NRBP1	chr2	+	27437046	27437105	27437049	27437105	27436752	27436836	369331324	1,5,2	334346390	4,1,2	151	149	1	1	0.997,0.985,0.994	0.988,0.997,0.995	-0.001
301	NRBP1	chr2	+	27439765	27439898	27439768	27439898	27437261	27437360	234237263	2,0,2	329203243	0,0,1	151	149	1	1	0.991,1.0,0.992	1.0,1.0,0.996	-0.004
304	NMRK1	chr9	-	75078325	75078611	75078325	75078582	75078704	75078831	2,0,0	0,0,2	0,0,1	0,0,0	177	149	1	1	1.0,NA,0.0	NA,NA,1.0	-0.5
305	NMRK1	chr9	-	75078325	75078611	75078325	75078582	75083086	75083150	3,0,2	2,2,0	1,1,2	0,0,0	177	149	0.0098521	0.072075	0.558,0.0,1.0	1.0,1.0,1.0	-0.481
309	KCTD3	chr1	+	215577928	215578081	215578000	215578081	215577669	215577728	0,0,0	73,79,52	0,1,2	67,85,58	220	149	1	1	0.0,0.0,0.0	0.0,0.008,0.023	-0.01
310	KCTD3	chr1	+	215619152	215619291	215619158	215619291	215618885	215619070	102,57,80	7,6,7	72,54,72	6,6,5	154	149	0.975338	1	0.934,0.902,0.917	0.921,0.897,0.933	0.001
312	ZMAT3	chr3	-	179017222	179025228	179017222	179025225	179027422	179027523	0,10,3	11,3,6	2,1,3	6,11,13	151	149	0.198223	0.586857	0.0,0.767,0.33	0.248,0.082,0.185	0.194
313	IST1	chr16	+	71924768	71924817	71924772	71924817	71922473	71922680	42,27,20	0,0,0	47,24,44	0,1,0	152	149	1	1	1.0,1.0,1.0	1.0,0.959,1.0	0.014
314	IST1	chr16	+	71924768	71924817	71924772	71924817	71923287	71923380	322328247	3,15,2	400341337	21,4,15	152	149	0.0497913	0.230885	0.991,0.955,0.992	0.949,0.988,0.957	0.015
315	BOLA2-SMG1P6	chr16	-	29446801	29447026	29446801	29446922	29454015	29454113	35,41,21	37,47,35	23,35,28	40,23,36	252	149	0.781831	1	0.359,0.34,0.262	0.254,0.474,0.315	-0.027
316	BOLA2-SMG1P6	chr16	-	29446801	29447026	29446801	29446922	29454190	29454964	16,11,8	0,2,0	9,5,5	1,2,1	252	149	0.0799457	0.31938	1.0,0.765,1.0	0.842,0.596,0.747	0.193
317	BOLA2-SMG1P6	chr16	-	29454015	29454113	29454015	29454075	29454190	29454964	45,70,29	4,5,3	42,36,43	3,7,3	186	149	0.623093	1	0.9,0.918,0.886	0.918,0.805,0.92	0.02
318	SHC1	chr1	-	154965945	154966080	154965945	154966077	154966161	154966231	248220293	134,91,158	244227222	136118143	151	149	0.259942	0.699035	0.646,0.705,0.647	0.639,0.655,0.605	0.033
319	SHC1	chr1	-	154966318	154966544	154966318	154966517	154967670	154967797	11,29,8	769676718	15,10,25	645660708	175	149	0.630035	1	0.012,0.035,0.009	0.019,0.013,0.029	-0.002
323	RPL9	chr4	-	39458393	39458598	39458393	39458440	39458890	39458922	296285341	788708720	617691692	628616643	298	149	0	0	0.158,0.168,0.191	0.329,0.359,0.35	-0.174
324	MPDU1	chr17	+	7585945	7586078	7585950	7586078	7585731	7585797	188183189	10,4,14	143140138	0,6,9	153	149	0.213857	0.617578	0.948,0.978,0.929	1.0,0.958,0.937	-0.013
325	MPDU1	chr17	+	7586655	7586777	7586691	7586777	7585945	7586078	14,13,13	211174164	11,4,18	161153120	184	149	0.844136	1	0.051,0.057,0.06	0.052,0.021,0.108	-0.004
326	MPDU1	chr17	+	7586898	7587271	7587160	7587271	7586691	7586777	204237183	0,6,4	192187150	4,5,7	298	149	0.0937358	0.354479	1.0,0.952,0.958	0.96,0.949,0.915	0.029
331	GHDC	chr17	-	42190184	42190359	42190184	42190270	42190623	42190757	7,4,16	27,62,24	8,11,12	37,30,30	237	149	0.482231	1	0.14,0.039,0.295	0.12,0.187,0.201	-0.011
332	UFSP2	chr4	-	185405779	185405959	185405779	185405856	185407935	185408060	5,4,1	177194164	9,6,5	94,61,99	251	149	0.000248525	0.00417225	0.016,0.012,0.004	0.054,0.055,0.029	-0.035
335	SUMO1	chr2	-	202220031	202220106	202220031	202220103	202238439	202238597	531551561	0,2,0	611539489	1,0,0	151	149	1	1	1.0,0.996,1.0	0.998,1.0,1.0	-0.001
338	FPGT	chr1	+	74204390	74208702	74205207	74208702	74201317	74201410	49,66,58	2,0,0	33,24,37	0,0,0	298	149	1	1	0.925,1.0,1.0	1.0,1.0,1.0	-0.025
344	RASGRP3	chr2	+	33511709	33511842	33511811	33511842	33476648	33476707	3,0,3	0,1,0	3,2,0	0,2,1	250	149	0.150923	0.494438	1.0,0.0,1.0	1.0,0.373,0.0	0.209
345	RASGRP3	chr2	+	33539093	33539210	33539096	33539210	33534322	33534400	3,2,2	0,2,0	4,8,1	0,0,1	151	149	0.789355	1	1.0,0.497,1.0	1.0,1.0,0.497	0
348	LRP5L	chr22	-	25351419	25351902	25351419	25351814	25354595	25354812	3,2,1	0,0,1	2,0,5	0,1,0	236	149	1	1	1.0,1.0,0.387	1.0,0.0,1.0	0.129
349	LRP5L	chr22	-	25359826	25362368	25359826	25360223	25375812	25376008	0,0,0	0,0,1	0,0,2	1,0,8	298	149	1	1	NA,NA,0.0	0.0,NA,0.111	-0.056
350	LRP5L	chr22	-	25359826	25362391	25359826	25360223	25375812	25376008	0,0,0	0,0,1	0,0,2	1,0,8	298	149	1	1	NA,NA,0.0	0.0,NA,0.111	-0.056
352	ST6GALNAC3	chr1	+	76313672	76313999	76313804	76313999	76309505	76309612	0,0,0	1,0,0	2,0,0	0,0,0	280	149	1	1	0.0,NA,NA	1.0,NA,NA	-1
353	ST6GALNAC3	chr1	+	76576845	76577209	76576850	76577209	76412007	76412417	2,0,0	0,0,2	2,1,0	0,0,0	153	149	1	1	1.0,NA,0.0	1.0,1.0,NA	-0.5
358	FAHD2A	chr2	+	95405276	95405402	95405279	95405402	95402699	95402872	52,60,57	9,7,17	21,25,25	0,0,3	151	149	4.17e-05	0.00105928	0.851,0.894,0.768	1.0,1.0,0.892	-0.126
359	FAHD2A	chr2	+	95412433	95412764	95412676	95412764	95410526	95410586	25,21,12	0,0,0	28,20,33	0,1,0	298	149	1	1	1.0,1.0,1.0	1.0,0.909,1.0	0.03
361	NUDT4	chr12	+	93398767	93398855	93398770	93398855	93395488	93395533	27,41,43	64,66,67	53,44,53	51,48,66	151	149	0.00977912	0.0717822	0.294,0.38,0.388	0.506,0.475,0.442	-0.12
363	CPOX	chr3	-	98585440	98586218	98585440	98585659	98588712	98588854	4,3,1	149117171	2,2,4	121124144	298	149	1	1	0.013,0.013,0.003	0.008,0.008,0.014	0
365	PLPBP	chr8	+	37765710	37765746	37765716	37765746	37765525	37765633	171165167	0,0,0	222238228	3,1,0	154	149	1	1	1.0,1.0,1.0	0.986,0.996,1.0	0.006
366	PLPBP	chr8	+	37775308	37775481	37775338	37775481	37772754	37772889	1,1,1	160201150	3,0,0	237257259	178	149	1	1	0.005,0.004,0.006	0.01,0.0,0.0	0.002
367	TMEM91	chr19	+	41383560	41384083	41383714	41384083	41382771	41382921	0,2,0	1,0,0	2,0,2	1,0,0	298	149	1	1	0.0,1.0,NA	0.5,NA,1.0	-0.25
368	TMEM91	chr19	+	41383560	41384083	41383862	41384083	41382771	41382921	0,2,3	5,4,2	3,6,3	3,0,4	298	149	0.0368796	0.187479	0.0,0.2,0.429	0.333,1.0,0.273	-0.326
369	TMEM91	chr19	+	41383560	41384083	41383873	41384083	41382771	41382921	2,4,3	0,1,0	3,6,3	0,1,0	298	149	1	1	1.0,0.667,1.0	1.0,0.75,1.0	-0.028
371	TMEM91	chr19	+	41383714	41384083	41383862	41384083	41382771	41382921	1,2,3	5,4,2	4,6,1	3,0,4	296	149	0.143505	0.478966	0.091,0.201,0.43	0.402,1.0,0.112	-0.264
372	TMEM91	chr19	+	41383714	41384083	41383873	41384083	41382771	41382921	3,4,3	0,1,0	4,6,1	0,1,0	298	149	1	1	1.0,0.667,1.0	1.0,0.75,1.0	-0.028
374	TMEM91	chr19	+	41383862	41384083	41383873	41384083	41382771	41382921	7,6,2	0,1,0	3,0,4	0,1,0	159	149	1	1	1.0,0.849,1.0	1.0,0.0,1.0	0.283
380	MITF	chr3	+	69879133	69879383	69879136	69879383	69739463	69739701	10,13,6	0,0,0	6,9,6	2,0,0	151	149	1	1	1.0,1.0,1.0	0.747,1.0,1.0	0.084
381	MITF	chr3	+	69951811	69951886	69951829	69951886	69949050	69949168	8,2,8	11,11,9	11,7,4	4,13,19	166	149	0.748755	1	0.395,0.14,0.444	0.712,0.326,0.159	-0.073
382	DCAF1	chr3	-	51394260	51397787	51394260	51397124	51398734	51398827	58,61,57	8,9,9	70,64,54	7,14,7	298	149	0.868796	1	0.784,0.772,0.76	0.833,0.696,0.794	-0.002
383	DCAF1	chr3	-	51492388	51492513	51492388	51492488	51496733	51496780	8,7,8	10,9,8	30,16,12	7,1,9	173	149	0.00205388	0.0222858	0.408,0.401,0.463	0.787,0.932,0.535	-0.327
384	DCAF1	chr3	-	51492388	51492513	51492388	51492488	51499872	51500015	4,0,1	0,1,0	6,1,0	0,0,6	173	149	0.139049	0.469586	1.0,0.0,1.0	1.0,1.0,0.0	0
385	C7orf25	chr7	-	42909272	42910921	42909272	42910916	42911914	42912070	14,28,37	0,0,2	20,21,17	4,0,0	153	149	0.544321	1	1.0,1.0,0.947	0.83,1.0,1.0	0.039
390	PPP1R37	chr19	+	45145093	45145260	45145206	45145260	45144853	45144995	141145210	8,2,2	122,92,155	6,8,6	261	149	0.0243663	0.139033	0.91,0.976,0.984	0.921,0.868,0.936	0.048
393	BAG2	chr6	+	57174202	57174395	57174290	57174395	57172635	57172810	1,4,1	0,0,0	0,2,3	0,1,2	236	149	1	1	1.0,1.0,1.0	NA,0.558,0.486	0.478
398	C21orf91	chr21	-	17788973	17793581	17788973	17793578	17795207	17795270	19,24,15	0,0,0	18,15,30	1,0,3	151	149	0.577807	1	1.0,1.0,1.0	0.947,1.0,0.908	0.048
399	UBOX5	chr20	-	3107572	3110314	3107572	3110309	3115304	3115466	21,4,22	10,1,2	17,29,35	8,6,7	153	149	0.856907	1	0.672,0.796,0.915	0.674,0.825,0.83	0.018
400	DDX58	chr9	-	32487944	32488203	32487944	32488197	32488733	32488887	35,68,51	0,0,0	42,38,35	0,1,2	154	149	0.737253	1	1.0,1.0,1.0	1.0,0.974,0.944	0.027
401	DDX58	chr9	-	32489343	32489451	32489343	32489448	32491300	32491420	28,34,39	0,0,0	21,18,21	0,1,0	151	149	1	1	1.0,1.0,1.0	1.0,0.947,1.0	0.018
402	DDX58	chr9	-	32492390	32492538	32492390	32492523	32493760	32493942	38,52,43	0,3,0	33,37,21	0,0,0	163	149	1	1	1.0,0.941,1.0	1.0,1.0,1.0	-0.02
403	DDX58	chr9	-	32492390	32492551	32492390	32492523	32493760	32493942	0,2,3	0,3,0	2,1,2	0,0,0	176	149	1	1	NA,0.361,1.0	1.0,1.0,1.0	-0.32
404	DDX58	chr9	-	32492390	32492551	32492390	32492538	32493760	32493942	0,0,0	38,50,40	1,0,2	32,36,21	161	149	0.637673	1	0.0,0.0,0.0	0.028,0.0,0.081	-0.036
405	AHCYL1	chr1	+	110018874	110019119	110019050	110019119	110018551	110018650	11,7,9	286296288	30,42,46	150132149	298	149	0	0	0.019,0.012,0.015	0.091,0.137,0.134	-0.105
406	ZNF180	chr19	-	44497283	44497377	44497283	44497372	44500197	44500522	9,18,7	6,0,1	20,20,14	0,0,1	153	149	0.00211498	0.0228917	0.594,1.0,0.872	1.0,1.0,0.932	-0.155
407	ZNF180	chr19	-	44497283	44497377	44497283	44497372	44500274	44500522	5,11,6	2,0,0	3,9,1	2,6,0	153	149	0.000854483	0.0113148	0.709,1.0,1.0	0.594,0.594,1.0	0.174
408	VRK3	chr19	-	49980954	49982188	49980954	49981013	49988371	49988492	37,35,31	41,22,33	3,14,15	58,33,33	298	149	4.92407e-07	2.50897e-05	0.311,0.443,0.32	0.025,0.175,0.185	0.23
409	ZNF454	chr5	+	178942684	178942824	178942687	178942824	178941197	178941386	0,2,0	0,0,4	0,4,4	0,0,1	151	149	1	1	NA,1.0,0.0	NA,1.0,0.798	-0.399
410	ZNF454	chr5	+	178942684	178942824	178942687	178942824	178941197	178941444	4,1,3	0,3,0	5,4,8	2,1,0	151	149	0.591978	1	1.0,0.248,1.0	0.712,0.798,1.0	-0.087
414	HIPK1	chr1	+	113954625	113954770	113954650	113954770	113952765	113952889	6,0,0	137160167	0,0,0	171156174	173	149	0.922215	1	0.036,0.0,0.0	0.0,0.0,0.0	0.012
415	HIPK1	chr1	+	113966129	113966272	113966132	113966272	113963386	113963521	139159109	22,24,21	149132154	21,23,35	151	149	0.623539	1	0.862,0.867,0.837	0.875,0.85,0.813	0.009
416	HIPK1	chr1	+	113971823	113971954	113971898	113971954	113969955	113970197	160118191	4,4,6	146139173	0,1,1	223	149	0.00196679	0.0215799	0.964,0.952,0.955	1.0,0.989,0.991	-0.036
417	BSDC1	chr1	-	32383829	32384048	32383829	32383997	32386778	32386895	34,14,21	92,94,142	21,33,20	100117136	199	149	0.941405	1	0.217,0.1,0.1	0.136,0.174,0.099	0.003
418	BSDC1	chr1	-	32383829	32384325	32383829	32383997	32386778	32386895	11,5,2	92,94,142	5,3,6	100117136	298	149	0.35404	0.854739	0.056,0.026,0.007	0.024,0.013,0.022	0.01
419	BSDC1	chr1	-	32383829	32384325	32383829	32384048	32386778	32386895	0,0,0	23,9,19	4,2,2	20,32,16	298	149	0.0170396	0.107976	0.0,0.0,0.0	0.091,0.03,0.059	-0.06
420	PAX8	chr2	-	113235393	113235582	113235393	113235503	113236600	113236721	503465520	14,10,20	453493530	15,19,12	227	149	0.80689	1	0.959,0.968,0.945	0.952,0.945,0.967	0.003
421	WASHC4	chr12	+	105121088	105121204	105121100	105121204	105120554	105120597	12,8,9	47,75,78	5,4,11	62,62,40	160	149	0.542421	1	0.192,0.09,0.097	0.07,0.057,0.204	0.016
422	TCEAL9	chrX	+	103357614	103358462	103357617	103358462	103356505	103356606	170267241	6,7,6	217221210	4,5,0	151	149	0.0483047	0.226279	0.965,0.974,0.975	0.982,0.978,1.0	-0.015
423	TCEAL9	chrX	+	103357614	103358462	103357617	103358462	103357082	103357161	519507508	16,22,19	513467454	17,11,5	151	149	0.0306561	0.163368	0.97,0.958,0.963	0.968,0.977,0.989	-0.014
427	BPTF	chr17	+	67886127	67886316	67886130	67886316	67874816	67875020	7,6,12	0,0,1	6,2,14	0,0,0	151	149	1	1	1.0,1.0,0.922	1.0,1.0,1.0	-0.026
428	BPTF	chr17	+	67891843	67892034	67891846	67892034	67874816	67875020	51,21,34	5,4,3	17,16,18	0,0,0	151	149	9.66416e-05	0.00200101	0.91,0.838,0.918	1.0,1.0,1.0	-0.111
429	BPTF	chr17	+	67886127	67886316	67886130	67886316	67875555	67875744	19,5,14	0,1,1	21,8,26	3,2,0	151	149	0.125003	0.43935	1.0,0.831,0.932	0.874,0.798,1.0	0.03
430	BPTF	chr17	+	67891843	67892034	67891846	67892034	67875555	67875744	18,8,14	0,2,0	12,15,23	0,0,1	151	149	1	1	1.0,0.798,1.0	1.0,1.0,0.958	-0.053
431	BPTF	chr17	+	67891843	67892034	67891846	67892034	67886127	67886316	28,43,31	8,3,0	28,35,42	0,3,3	151	149	0.143693	0.479141	0.775,0.934,1.0	1.0,0.92,0.932	-0.048
432	BPTF	chr17	+	67981435	67984376	67982251	67984376	67966571	67966656	13,18,16	0,0,0	10,7,9	2,0,0	298	149	1	1	1.0,1.0,1.0	0.714,1.0,1.0	0.095
433	BPTF	chr17	+	67981435	67984376	67982251	67984376	67975771	67975958	61,54,56	48,23,23	51,41,45	27,41,36	298	149	0.162354	0.515846	0.389,0.54,0.549	0.486,0.333,0.385	0.091
434	UBE2V1	chr20	-	50098881	50098981	50098881	50098964	50104373	50104491	3,2,0	0,0,0	11,17,8	0,2,0	165	149	1	1	1.0,1.0,NA	1.0,0.885,1.0	0.038
435	UBE2V1	chr20	-	50096671	50096820	50096671	50096811	50113106	50113150	231230201	0,2,2	148146133	0,0,0	157	149	1	1	1.0,0.991,0.99	1.0,1.0,1.0	-0.006
436	UBE2V1	chr20	-	50098881	50098981	50098881	50098964	50113106	50113150	8,5,1	0,2,0	80,56,44	12,0,8	165	149	0.0183579	0.11431	1.0,0.693,1.0	0.858,1.0,0.832	0.001
437	UBE2V1	chr20	-	50098881	50098981	50098881	50098964	50115484	50115957	3,2,0	0,0,1	11,14,8	0,0,0	165	149	1	1	1.0,1.0,0.0	1.0,1.0,1.0	-0.333
439	AHCYL2	chr7	+	129379637	129379749	129379640	129379749	129225029	129225439	6,15,1	5,11,29	6,5,5	15,29,18	151	149	0.302064	0.769107	0.542,0.574,0.033	0.283,0.145,0.215	0.169
441	AHCYL2	chr7	+	129379637	129379749	129379640	129379749	129368469	129368551	0,0,0	0,2,2	0,2,0	4,0,1	151	149	1	1	NA,0.0,0.0	0.0,1.0,0.0	-0.333
442	AHCYL2	chr7	+	129389055	129389199	129389070	129389199	129379637	129379749	42,41,48	0,0,0	53,52,48	0,1,0	163	149	1	1	1.0,1.0,1.0	1.0,0.979,1.0	0.007
443	SNHG32	chr6	+	31836412	31836517	31836423	31836517	31835410	31835451	1,0,0	104,99,113	0,0,9	62,50,72	159	149	0.031595	0.166881	0.009,0.0,0.0	0.0,0.0,0.105	-0.032
444	SNHG32	chr6	+	31836412	31836517	31836426	31836517	31835410	31835451	1,0,0	0,1,3	0,0,9	0,2,0	162	149	1	1	1.0,0.0,0.0	NA,0.0,1.0	-0.167
445	SNHG32	chr6	+	31836423	31836517	31836426	31836517	31835410	31835451	104,99,113	0,1,3	62,50,72	0,2,0	151	149	1	1	1.0,0.99,0.974	1.0,0.961,1.0	0.001
447	MEF2A	chr15	+	99671322	99671657	99671519	99671657	99645560	99645764	77,54,73	32,41,15	83,73,95	19,21,21	298	149	0.0769372	0.311069	0.546,0.397,0.709	0.686,0.635,0.693	-0.121
458	MLLT10	chr10	+	21740029	21740236	21740153	21740236	21735138	21735235	210156211	7,4,1	193207201	0,0,3	272	149	0.0129958	0.0884086	0.943,0.955,0.991	1.0,1.0,0.973	-0.028
459	DPF1	chr19	-	38212279	38212391	38212279	38212361	38213643	38213756	9,3,21	23,20,20	19,13,19	15,14,21	178	149	0.0388161	0.19406	0.247,0.112,0.468	0.515,0.437,0.431	-0.185
460	DPF1	chr19	-	38218572	38218662	38218572	38218656	38218930	38219058	35,22,28	13,6,5	18,29,38	1,4,5	154	149	0.0157208	0.102144	0.723,0.78,0.844	0.946,0.875,0.88	-0.118
462	SH2D5	chr1	-	20724082	20724251	20724082	20724248	20724395	20724635	35,43,43	1,2,3	24,39,48	4,6,0	151	149	0.251367	0.683783	0.972,0.955,0.934	0.856,0.865,1.0	0.047
463	OSBPL3	chr7	-	24852503	24852634	24852503	24852618	24861612	24861769	72,69,78	2,2,0	68,70,67	3,4,3	164	149	0.0306038	0.163189	0.97,0.969,1.0	0.954,0.941,0.953	0.03
464	GGA3	chr17	-	75236598	75238389	75236598	75237532	75238651	75238762	163118143	4,3,0	167134152	3,3,1	298	149	0.928981	1	0.953,0.952,1.0	0.965,0.957,0.987	-0.001
465	LRSAM1	chr9	+	127453478	127454599	127454495	127454599	127451928	127452084	10,6,5	55,76,65	2,16,18	41,18,43	298	149	0.00157716	0.0180504	0.083,0.038,0.037	0.024,0.308,0.173	-0.116
466	LRSAM1	chr9	+	127478933	127478963	127478938	127478963	127473800	127473931	63,30,53	1,0,3	16,42,35	2,3,0	153	149	0.423472	0.943659	0.984,1.0,0.945	0.886,0.932,1.0	0.037
467	LRSAM1	chr9	+	127487494	127487763	127487675	127487763	127485735	127485835	4,4,0	78,57,56	2,2,0	50,54,60	298	149	0.753009	1	0.025,0.034,0.0	0.02,0.018,0.0	0.007
469	TMEM181	chr6	+	158589647	158589782	158589671	158589782	158585303	158585425	2,0,0	48,46,48	0,3,3	38,60,33	172	149	0.313386	0.786882	0.035,0.0,0.0	0.0,0.042,0.073	-0.027
470	BRD2	chr6	+	32977259	32977570	32977441	32977570	32976561	32976936	116,96,108	551541566	148140126	473414455	298	149	5.22564e-05	0.0012543	0.095,0.081,0.087	0.135,0.145,0.122	-0.046
471	DZIP3	chr3	+	108677482	108677598	108677496	108677598	108675785	108675873	3,2,4	19,20,25	1,0,0	16,13,13	162	149	0.000975939	0.0125234	0.127,0.084,0.128	0.054,0.0,0.0	0.095
472	DZIP3	chr3	+	108686427	108686584	108686444	108686584	108684215	108684341	1,6,9	20,30,37	4,2,1	23,6,11	165	149	0.605024	1	0.043,0.153,0.18	0.136,0.231,0.076	-0.022
473	WDR19	chr4	+	39273173	39274958	39274807	39274958	39272979	39273061	11,29,26	19,39,25	19,23,14	11,11,14	298	149	0.0320461	0.168814	0.224,0.271,0.342	0.463,0.511,0.333	-0.157
474	ANKRD10	chr13	-	110893027	110894202	110893027	110893263	110906032	110906124	81,56,48	96,84,105	57,57,45	25,20,40	298	149	1.85714e-05	0.000569762	0.297,0.25,0.186	0.533,0.588,0.36	-0.249
475	ANKRD10	chr13	-	110893027	110894393	110893027	110893263	110906032	110906124	77,48,48	96,84,105	37,42,38	25,20,40	298	149	0.000342049	0.00540906	0.286,0.222,0.186	0.425,0.512,0.322	-0.188
476	ANKRD10	chr13	-	110893027	110894393	110893027	110894202	110906032	110906124	40,39,54	4,8,6	29,26,41	20,15,7	298	149	0.00344784	0.033047	0.833,0.709,0.818	0.42,0.464,0.745	0.244
477	ANKRD10	chr13	-	110900529	110900694	110900529	110900661	110906032	110906124	15,10,22	0,1,1	13,17,11	3,0,0	181	149	1	1	1.0,0.892,0.948	0.781,1.0,1.0	0.02
478	ANKRD10	chr13	-	110900529	110903539	110900529	110900661	110906032	110906124	47,41,46	0,1,1	31,40,37	3,0,0	298	149	1	1	1.0,0.953,0.958	0.838,1.0,1.0	0.024
479	ANKRD10	chr13	-	110900529	110903539	110900529	110900694	110906032	110906124	36,35,39	3,3,8	26,31,28	6,6,0	298	149	0.869236	1	0.857,0.854,0.709	0.684,0.721,1.0	0.005
481	SATL1	chrX	-	85092283	85092561	85092283	85092504	85093184	85093225	12,16,26	0,0,6	20,19,16	5,1,0	205	149	0.90693	1	1.0,1.0,0.759	0.744,0.932,1.0	0.028
483	ZEB1	chr10	+	31495775	31495838	31495778	31495838	31461036	31461237	29,14,29	26,11,21	16,15,19	8,19,7	151	149	0.507538	1	0.524,0.557,0.577	0.664,0.438,0.728	-0.057
486	CYP2D7	chr22	-	42141151	42141396	42141151	42141339	42141533	42141675	2,0,1	2,0,0	3,0,4	0,0,0	205	149	1	1	0.421,NA,1.0	1.0,NA,1.0	-0.289
487	DALRD3	chr3	-	49015487	49015872	49015487	49015707	49015972	49016086	484534482	2,0,1	375389382	3,0,0	298	149	1	1	0.992,1.0,0.996	0.984,1.0,1.0	0.001
488	DALRD3	chr3	-	49015972	49016086	49015972	49016060	49016157	49016340	105116125	40,30,12	89,72,79	48,28,36	174	149	0.00230558	0.0245581	0.692,0.768,0.899	0.614,0.688,0.653	0.135
490	RTF2	chr20	+	56517105	56517201	56517108	56517201	56516934	56516989	577668616	1,0,6	669675649	4,5,1	151	149	1	1	0.998,1.0,0.99	0.994,0.993,0.998	0.001
491	MRPL52	chr14	+	22830049	22830110	22830052	22830110	22829886	22829940	299279272	141150155	163202181	94,96,90	151	149	0.85276	1	0.677,0.647,0.634	0.631,0.675,0.665	-0.004
493	CARS1	chr11	-	3001961	3002174	3001961	3002053	3002540	3002600	48,26,38	248200245	42,40,32	84117112	269	149	2.25886e-06	9.55412e-05	0.097,0.067,0.079	0.217,0.159,0.137	-0.09
494	CARS1	chr11	-	3018407	3018540	3018407	3018511	3018619	3018749	7,0,13	221210198	0,6,3	94,80,103	177	149	0.759554	1	0.026,0.0,0.052	0.0,0.059,0.024	-0.002
495	CARS1	chr11	-	3040895	3041031	3040895	3040984	3042164	3042256	23,15,17	181129186	14,22,11	62,99,106	195	149	0.0534906	0.241734	0.089,0.082,0.065	0.147,0.145,0.073	-0.043
496	INTS11	chr1	-	1319295	1319524	1319295	1319433	1320455	1320529	323382374	2,3,5	186204187	12,6,5	239	149	5.73849e-05	0.00133688	0.99,0.988,0.979	0.906,0.955,0.959	0.046
498	POLR3F	chr20	+	18481618	18481810	18481622	18481810	18480401	18480509	109,74,99	2,2,0	110,94,88	3,2,2	152	149	0.513182	1	0.982,0.973,1.0	0.973,0.979,0.977	0.009
503	APBA2	chr15	+	28995752	28995806	28995756	28995806	28921639	28921718	5,5,7	0,0,0	6,5,6	0,2,0	152	149	1	1	1.0,1.0,1.0	1.0,0.71,1.0	0.097
504	APBA2	chr15	+	28995752	28995806	28995756	28995806	28921639	28921749	69,62,49	1,5,1	44,48,49	0,3,4	152	149	0.750857	1	0.985,0.924,0.98	1.0,0.94,0.923	0.009
505	ITCH	chr20	+	34393769	34393881	34393790	34393881	34369393	34369470	9,22,6	87,76,99	12,10,8	133119128	169	149	0.0494009	0.229685	0.084,0.203,0.051	0.074,0.069,0.052	0.048
506	ITCH	chr20	+	34393769	34393881	34393790	34393881	34392889	34392914	2,5,0	13,1,1	1,0,0	6,16,16	169	149	0.00372757	0.0348854	0.119,0.815,0.0	0.128,0.0,0.0	0.269
507	SAMD4B	chr19	+	39351816	39352374	39351819	39352374	39342420	39342576	1,0,0	0,0,0	0,0,0	2,0,2	151	149	1	1	1.0,NA,NA	0.0,NA,0.0	1
511	SAMD4B	chr19	+	39351816	39352374	39351819	39352374	39348287	39348389	0,2,0	2,0,0	0,3,0	1,0,0	151	149	1	1	0.0,1.0,NA	0.0,1.0,NA	0
512	SAMD4B	chr19	+	39354899	39355150	39355054	39355150	39354005	39354066	3,1,0	3,2,4	4,6,4	16,6,26	298	149	0.452989	0.984753	0.333,0.2,0.0	0.111,0.333,0.071	0.006
513	SAMD4B	chr19	+	39354899	39355150	39355057	39355150	39354005	39354066	3,1,0	9,0,0	4,6,4	12,14,16	298	149	1	1	0.143,1.0,NA	0.143,0.176,0.111	0.428
514	SAMD4B	chr19	+	39355054	39355150	39355057	39355150	39354005	39354066	3,2,4	9,0,0	16,6,26	12,14,16	151	149	0.0894922	0.343803	0.248,1.0,1.0	0.568,0.297,0.616	0.256
515	SAMD4B	chr19	+	39377446	39377824	39377484	39377824	39376704	39376791	0,0,3	183147170	1,1,0	246205198	186	149	1	1	0.0,0.0,0.014	0.003,0.004,0.0	0.002
516	SAMD4B	chr19	+	39383498	39384888	39383707	39384888	39383207	39383291	173144151	13,14,18	171242243	20,17,10	298	149	0.244744	0.67376	0.869,0.837,0.807	0.81,0.877,0.924	-0.033
517	MFSD9	chr2	-	102723699	102723909	102723699	102723878	102726844	102726974	56,58,51	23,20,17	69,68,87	26,25,32	179	149	0.907193	1	0.67,0.707,0.714	0.688,0.694,0.694	0.005
518	MFSD9	chr2	-	102723699	102723909	102723699	102723878	102731024	102731068	18,15,20	4,1,0	27,29,24	8,1,1	179	149	0.271073	0.715714	0.789,0.926,1.0	0.737,0.96,0.952	0.022
519	MFSD9	chr2	-	102732321	102732426	102732321	102732409	102736645	102736888	6,1,4	44,30,31	5,21,8	40,52,60	165	149	0.026425	0.147496	0.11,0.029,0.104	0.101,0.267,0.107	-0.077
525	GLB1L	chr2	-	219243501	219243643	219243501	219243631	219245228	219245444	0,1,1	0,0,2	2,2,0	0,0,0	160	149	1	1	NA,1.0,0.318	1.0,1.0,NA	-0.341
530	DDX19A	chr16	+	70365932	70366262	70366084	70366262	70365016	70365131	4,1,2	230222271	3,4,2	293274332	298	149	1	1	0.009,0.002,0.004	0.005,0.007,0.003	0
531	DDX19A	chr16	+	70370222	70371563	70371371	70371563	70366623	70366861	208174203	0,0,0	241282258	0,1,0	298	149	1	1	1.0,1.0,1.0	1.0,0.993,1.0	0.002
533	MCUR1	chr6	-	13786556	13790864	13786556	13788704	13791877	13791992	293274275	9,8,9	269225253	3,5,6	298	149	0.098041	0.366249	0.942,0.945,0.939	0.978,0.957,0.955	-0.021
534	MCUR1	chr6	-	13786556	13790864	13786556	13788704	13793893	13793947	72,59,64	3,0,0	46,68,59	0,0,0	298	149	1	1	0.923,1.0,1.0	1.0,1.0,1.0	-0.026
535	MCUR1	chr6	-	13793893	13794038	13793893	13793947	13798832	13798904	8,7,4	460545524	6,7,7	555434504	239	149	1	1	0.011,0.008,0.005	0.007,0.01,0.009	-0.001
536	XPO4	chr13	-	20862968	20863139	20862968	20863123	20868595	20868701	0,0,0	4,4,3	0,4,0	1,2,7	164	149	0.104716	0.382661	0.0,0.0,0.0	0.0,0.645,0.0	-0.215
537	LLGL2	chr17	+	75574110	75574260	75574212	75574260	75573951	75573980	1,6,12	110110129	3,6,4	69,53,45	250	149	0.58818	1	0.005,0.031,0.053	0.025,0.063,0.05	-0.016
538	LLGL2	chr17	+	75574870	75575209	75574873	75575209	75574609	75574668	83,72,69	33,48,65	32,35,22	37,31,19	151	149	0.08376	0.328972	0.713,0.597,0.512	0.46,0.527,0.533	0.101
540	PYGO1	chr15	-	55538883	55547147	55538883	55545225	55548909	55548995	17,20,23	0,0,0	14,28,30	0,0,3	298	149	0.755343	1	1.0,1.0,1.0	1.0,1.0,0.833	0.056
541	ADGRV1	chr5	+	90679548	90679629	90679551	90679629	90676079	90676209	1,2,3	2,1,2	0,4,0	0,0,0	151	149	1	1	0.33,0.664,0.597	NA,1.0,NA	-0.47
542	ADGRV1	chr5	+	90705378	90705579	90705399	90705579	90704388	90704488	9,0,1	0,7,7	0,0,4	8,6,3	169	149	0.234526	0.654157	1.0,0.0,0.112	0.0,0.0,0.54	0.191
543	ADGRV1	chr5	+	90810232	90811338	90810237	90811338	90807601	90807737	6,3,3	0,0,0	7,8,0	1,0,0	153	149	1	1	1.0,1.0,1.0	0.872,1.0,NA	0.064
544	RNF216	chr7	-	5739275	5739621	5739275	5739352	5740972	5741644	24,14,35	104,97,112	21,42,31	94,96,94	298	149	0.0660448	0.280218	0.103,0.067,0.135	0.1,0.179,0.142	-0.039
545	RNF216	chr7	-	5739275	5739625	5739275	5739352	5740972	5741644	30,23,43	104,97,112	24,54,33	94,96,94	298	149	0.215296	0.620123	0.126,0.106,0.161	0.113,0.22,0.149	-0.03
546	RNF216	chr7	-	5739275	5739625	5739275	5739621	5740972	5741644	7,12,10	1,3,2	11,16,8	8,3,6	152	149	0.0570915	0.252507	0.873,0.797,0.831	0.574,0.839,0.567	0.174
547	RNF216	chr7	-	5740972	5741815	5740972	5741644	5752845	5752979	148126129	69,60,115	104118110	75,68,83	298	149	0.442033	0.970134	0.517,0.512,0.359	0.409,0.465,0.399	0.038
548	ADAT3	chr19	+	1911889	1913447	1912080	1913447	1905398	1905439	70,45,38	6,9,8	51,43,58	6,8,8	298	149	0.89489	1	0.854,0.714,0.704	0.81,0.729,0.784	-0.017
550	INTS9	chr8	-	28767660	28768376	28767660	28768322	28769888	28770026	7,5,0	47,57,61	1,2,1	39,50,58	202	149	0.0229647	0.133217	0.099,0.061,0.0	0.019,0.029,0.013	0.033
551	EPN1	chr19	+	55692950	55693037	55692953	55693037	55692685	55692796	139136178	74,84,97	142126154	117,81,94	151	149	0.135759	0.462419	0.65,0.615,0.644	0.545,0.606,0.618	0.047
552	EZH2	chr7	-	148815505	148815954	148815505	148815546	148816683	148816778	46,29,36	390360387	37,48,35	308268330	298	149	0.0568796	0.252482	0.056,0.039,0.044	0.057,0.082,0.05	-0.017
553	EZH2	chr7	-	148816683	148817391	148816683	148816778	148817876	148818117	384359302	0,0,1	346342295	0,0,0	298	149	1	1	1.0,1.0,0.993	1.0,1.0,1.0	-0.002
554	EZH2	chr7	-	148836821	148837000	148836821	148836958	148846469	148846598	14,13,9	0,1,1	4,5,8	1,0,1	190	149	1	1	1.0,0.911,0.876	0.758,1.0,0.863	0.055
555	EZH2	chr7	-	148836821	148837000	148836821	148836958	148846496	148846598	13,6,10	0,0,4	6,6,7	0,0,1	190	149	0.207511	0.605299	1.0,1.0,0.662	1.0,1.0,0.846	-0.061
557	LINC01224	chr19	-	23403205	23403509	23403205	23403493	23403719	23403747	11,8,7	14,7,13	23,20,13	12,6,15	164	149	0.0506878	0.233662	0.417,0.509,0.329	0.635,0.752,0.441	-0.191
558	LINC01224	chr19	-	23403205	23403509	23403205	23403493	23404950	23405108	2,0,3	1,0,0	0,0,0	2,0,0	164	149	1	1	0.645,NA,1.0	0.0,NA,NA	0.823
560	HAGHL	chr16	+	727411	727614	727484	727614	727105	727140	28,27,29	3,6,0	24,12,22	2,1,0	221	149	0.0368097	0.187448	0.863,0.752,1.0	0.89,0.89,1.0	-0.055
561	HAGHL	chr16	+	727481	727614	727484	727614	727105	727140	1,0,0	3,6,0	3,0,1	2,1,0	151	149	1	1	0.248,0.0,NA	0.597,0.0,1.0	-0.408
562	HAGHL	chr16	+	728793	728895	728796	728895	728503	728604	53,86,76	1,2,3	41,28,55	2,3,2	151	149	0.274276	0.721108	0.981,0.977,0.962	0.953,0.902,0.964	0.034
563	HAGHL	chr16	+	729008	729715	729287	729715	728793	728895	54,91,52	1,7,7	25,17,35	13,9,16	298	149	1.9589e-08	1.51043e-06	0.964,0.867,0.788	0.49,0.486,0.522	0.374
567	KLHL21	chr1	-	6590723	6594110	6590723	6593658	6595484	6595557	6,10,14	71,65,85	24,22,15	94,78,73	298	149	0.0106125	0.0761039	0.041,0.071,0.076	0.113,0.124,0.093	-0.047
569	TNXB	chr6	-	32053387	32053711	32053387	32053705	32055850	32056174	19,43,31	0,0,1	14,14,11	0,0,0	154	149	1	1	1.0,1.0,0.968	1.0,1.0,1.0	-0.011
572	AGBL3	chr7	+	134987874	134987996	134987888	134987996	134986507	134986701	0,0,2	3,3,2	1,0,3	0,4,1	162	149	0.127108	0.442997	0.0,0.0,0.479	1.0,0.0,0.734	-0.418
576	ELL2	chr5	-	95906522	95906876	95906522	95906782	95913770	95913934	5,2,3	179202211	1,11,4	182168174	242	149	0.205904	0.602634	0.017,0.006,0.009	0.003,0.039,0.014	-0.008
578	CPNE1	chr20	-	35658929	35659014	35658929	35658982	35664759	35664900	144175154	29,49,29	150107137	31,13,32	180	149	0.366824	0.87017	0.804,0.747,0.815	0.8,0.872,0.78	-0.029
579	CPNE1	chr20	-	35658929	35659014	35658929	35658982	35664801	35664900	48,75,60	0,1,4	53,64,68	0,0,0	180	149	0.57603	1	1.0,0.984,0.925	1.0,1.0,1.0	-0.03
580	ARHGAP23	chr17	+	38477578	38477896	38477827	38477896	38471862	38472006	265197203	4,10,6	169196190	10,4,7	298	149	0.503752	1	0.971,0.908,0.944	0.894,0.961,0.931	0.012
581	MZF1	chr19	-	58561931	58563504	58561931	58563260	58569276	58569397	21,16,27	0,0,2	12,8,21	0,0,0	298	149	1	1	1.0,1.0,0.871	1.0,1.0,1.0	-0.043
582	MZF1	chr19	-	58569276	58569415	58569276	58569397	58569515	58569586	1,2,1	17,12,12	0,5,0	4,8,8	166	149	0.570851	1	0.05,0.13,0.07	0.0,0.359,0.0	-0.036
583	ATP8B2	chr1	+	154344121	154344254	154344142	154344254	154343892	154344039	10,6,13	0,3,0	15,11,16	0,3,0	169	149	0.735295	1	1.0,0.638,1.0	1.0,0.764,1.0	-0.042
584	ATP8B2	chr1	+	154344121	154344254	154344142	154344254	154343892	154344057	0,1,2	69,91,90	1,0,0	99,82,112	169	149	1	1	0.0,0.01,0.019	0.009,0.0,0.0	0.007
586	SLU7	chr5	-	160415124	160415310	160415124	160415308	160418595	160419081	9,17,9	0,0,0	8,14,9	0,1,0	150	149	1	1	1.0,1.0,1.0	1.0,0.933,1.0	0.022
587	SLU7	chr5	-	160415124	160415310	160415124	160415308	160419022	160419081	138,107,99	4,0,8	96114129	3,2,2	150	149	0.200231	0.591356	0.972,1.0,0.925	0.969,0.983,0.985	-0.013
588	MTRF1L	chr6	-	152991184	152991416	152991184	152991321	152992856	152992974	11,33,18	149111128	10,20,15	109103156	243	149	0.234719	0.654433	0.043,0.154,0.079	0.053,0.106,0.056	0.02
589	MTRF1L	chr6	-	152995135	152995319	152995135	152995294	152998549	152998629	141163125	61,63,79	128134166	82,69,62	173	149	0.77095	1	0.666,0.69,0.577	0.573,0.626,0.698	0.012
592	USP39	chr2	+	85623625	85623782	85623645	85623782	85619219	85619289	0,0,4	2,1,0	0,0,0	2,0,0	168	149	1	1	0.0,0.0,1.0	0.0,NA,NA	0.333
593	USP39	chr2	+	85623625	85623782	85623645	85623782	85621484	85621579	7,11,4	146147153	14,3,11	121143177	168	149	0.403779	0.917766	0.041,0.062,0.023	0.093,0.018,0.052	-0.012
594	TOPBP1	chr3	-	133652462	133652614	133652462	133652547	133653344	133653524	114134102	7,5,13	119124111	6,0,0	215	149	0.000106344	0.0021399	0.919,0.949,0.845	0.932,1.0,1.0	-0.073
595	TOPBP1	chr3	-	133652462	133652629	133652462	133652547	133653344	133653524	186167168	7,5,13	202217198	6,0,0	230	149	2.00769e-05	0.000599075	0.945,0.956,0.893	0.956,1.0,1.0	-0.054
596	TOPBP1	chr3	-	133652462	133652629	133652462	133652614	133653344	133653524	118,99,109	46,66,43	123127118	40,34,31	163	149	0.00687238	0.055598	0.701,0.578,0.699	0.738,0.773,0.777	-0.103
600	TRPM2	chr21	+	44425313	44425827	44425669	44425827	44424851	44424939	0,2,0	71,81,85	2,0,7	80,73,102	298	149	0.803916	1	0.0,0.012,0.0	0.012,0.0,0.033	-0.011
601	TIAL1	chr10	-	119573464	119575812	119573464	119575791	119576610	119576750	1,5,2	398373391	2,1,3	297316333	169	149	1	1	0.002,0.012,0.004	0.006,0.003,0.008	0
602	TIAL1	chr10	-	119576610	119576905	119576610	119576750	119577079	119577203	44,27,41	329369353	40,30,39	299295397	298	149	0.853708	1	0.063,0.035,0.055	0.063,0.048,0.047	-0.002
603	TIAL1	chr10	-	119580470	119580846	119580470	119580538	119581921	119582009	37,25,39	4,10,9	38,53,42	4,9,7	298	149	0.266172	0.709006	0.822,0.556,0.684	0.826,0.746,0.75	-0.087
604	TIAL1	chr10	-	119582458	119582608	119582458	119582557	119588151	119588248	242181200	194227173	190222260	119134119	199	149	7.72551e-05	0.00167444	0.483,0.374,0.464	0.545,0.554,0.621	-0.133
607	IDNK	chr9	+	83628006	83628211	83628180	83628211	83623142	83623221	0,0,0	0,2,4	2,0,1	0,0,4	298	149	1	1	NA,0.0,0.0	1.0,NA,0.111	-0.555
608	IDNK	chr9	+	83628108	83628211	83628180	83628211	83623142	83623221	0,0,0	0,2,4	1,0,0	0,0,4	220	149	1	1	NA,0.0,0.0	1.0,NA,0.0	-0.5
612	ZNF254	chr19	+	24049404	24049548	24049476	24049548	24046183	24046279	7,6,6	0,0,2	1,0,3	0,0,0	220	149	1	1	1.0,1.0,0.67	1.0,NA,1.0	-0.11
613	SGSM3	chr22	+	40404246	40404455	40404308	40404455	40402138	40402205	131154135	5,2,2	86,78,109	0,1,0	210	149	0.137606	0.46616	0.949,0.982,0.98	1.0,0.982,1.0	-0.024
614	SGSM3	chr22	+	40405093	40405284	40405140	40405284	40404556	40404664	1,1,2	109,88,77	1,4,6	62,54,51	195	149	0.0064408	0.0528424	0.007,0.009,0.019	0.012,0.054,0.082	-0.038
615	SGSM3	chr22	+	40408276	40408429	40408354	40408429	40408070	40408120	151138139	0,0,1	91,101,83	0,0,0	226	149	1	1	1.0,1.0,0.989	1.0,1.0,1.0	-0.004
616	SGSM3	chr22	+	40408773	40408842	40408793	40408842	40408626	40408697	4,5,5	85,59,52	3,10,8	43,37,43	168	149	0.0206269	0.124118	0.04,0.07,0.079	0.058,0.193,0.142	-0.068
617	SGSM3	chr22	+	40409198	40409372	40409249	40409372	40408932	40409018	8,10,10	68,82,62	12,6,11	26,32,29	199	149	0.00460962	0.0403762	0.081,0.084,0.108	0.257,0.123,0.221	-0.109
618	SGSM3	chr22	+	40409681	40410289	40410131	40410289	40409464	40409525	70,94,85	5,3,0	31,31,64	2,6,3	298	149	0.042035	0.204722	0.875,0.94,1.0	0.886,0.721,0.914	0.098
619	WDFY4	chr10	+	48969063	48969248	48969084	48969248	48966525	48966673	1,1,1	0,0,0	11,7,2	1,6,1	169	149	9.68595e-06	0.000337575	1.0,1.0,1.0	0.907,0.507,0.638	0.316
620	CEP85	chr1	+	26277132	26278808	26277135	26278808	26276534	26276760	40,44,57	118,101,99	37,26,30	93,87,82	151	149	0.218699	0.625775	0.251,0.301,0.362	0.282,0.228,0.265	0.046
622	SYDE1	chr19	+	15109055	15109397	15109256	15109397	15107400	15107521	149112138	2,3,8	127110137	2,9,0	298	149	0.943635	1	0.974,0.949,0.896	0.969,0.859,1.0	-0.003
623	SLC44A1	chr9	+	105389032	105397346	105389903	105397346	105385421	105385502	164133140	0,0,9	103107133	0,0,0	298	149	0.0423001	0.205216	1.0,1.0,0.886	1.0,1.0,1.0	-0.038
624	CASP8	chr2	+	201266460	201266791	201266486	201266791	201234015	201234112	21,26,14	6,3,17	33,29,36	13,4,11	174	149	0.560339	1	0.75,0.881,0.414	0.685,0.861,0.737	-0.079
625	PRDM5	chr4	-	120798266	120798457	120798266	120798424	120799660	120799745	0,0,0	5,15,10	0,0,2	2,3,0	181	149	0.343197	0.835272	0.0,0.0,0.0	0.0,0.0,1.0	-0.333
627	RAP1GDS1	chr4	+	98293404	98293515	98293407	98293515	98261380	98261569	41,45,24	72,82,103	37,31,41	68,66,71	151	149	0.326298	0.808866	0.36,0.351,0.187	0.349,0.317,0.363	-0.044
628	RAP1GDS1	chr4	+	98421254	98421394	98421257	98421394	98420018	98420144	151111143	18,19,17	120,114,80	12,17,25	151	149	0.296808	0.760838	0.892,0.852,0.892	0.908,0.869,0.759	0.033
629	HCFC2	chr12	+	104097610	104097691	104097647	104097691	104096359	104096433	8,10,13	0,3,4	3,0,2	3,0,0	185	149	1	1	1.0,0.729,0.724	0.446,NA,1.0	0.095
630	SETD6	chr16	+	58517895	58518231	58518019	58518231	58516807	58516928	1,4,2	1,1,0	4,8,7	9,0,1	272	149	0.0201407	0.122631	0.354,0.687,1.0	0.196,1.0,0.793	0.017
631	SETD6	chr16	+	58517895	58518231	58518050	58518231	58516807	58516928	2,6,4	54,31,38	9,12,10	27,19,18	298	149	5.52887e-06	0.000207642	0.018,0.088,0.05	0.143,0.24,0.217	-0.148
632	SETD6	chr16	+	58517895	58518231	58518180	58518231	58516807	58516928	57,45,36	0,6,5	37,20,20	3,3,4	298	149	0.404633	0.917878	1.0,0.789,0.783	0.86,0.769,0.714	0.076
633	SETD6	chr16	+	58518019	58518231	58518050	58518231	58516807	58516928	2,3,2	54,31,38	14,4,5	27,19,18	179	149	1.05916e-05	0.000366209	0.03,0.075,0.042	0.301,0.149,0.188	-0.164
634	SETD6	chr16	+	58518019	58518231	58518180	58518231	58516807	58516928	58,46,36	0,6,5	46,20,20	3,3,4	298	149	0.498224	1	1.0,0.793,0.783	0.885,0.769,0.714	0.069
635	SETD6	chr16	+	58518050	58518231	58518180	58518231	58516807	58516928	111,76,74	0,6,5	61,38,34	3,3,4	278	149	0.33729	0.826353	1.0,0.872,0.888	0.916,0.872,0.82	0.051
636	KCTD17	chr22	+	37061103	37061629	37061538	37061629	37059312	37059438	54,44,47	4,8,4	49,44,58	28,19,16	298	149	2.69406e-05	0.00075477	0.871,0.733,0.855	0.467,0.537,0.644	0.27
637	KCTD17	chr22	+	37061103	37061629	37061538	37061629	37060822	37060922	55,52,51	15,19,21	49,52,62	25,10,14	298	149	0.552154	1	0.647,0.578,0.548	0.495,0.722,0.689	-0.044
638	ZNF79	chr9	+	127428551	127428920	127428831	127428920	127424381	127424910	0,4,8	4,5,1	19,4,4	3,0,2	298	149	0.0189638	0.117103	0.0,0.286,0.8	0.76,1.0,0.5	-0.391
640	SHOX2	chr3	-	158096010	158098320	158096010	158098284	158099859	158099948	8,2,6	9,14,3	11,18,16	12,5,14	184	149	0.131916	0.453586	0.419,0.104,0.618	0.426,0.745,0.481	-0.17
643	CEP170B	chr14	+	104889514	104889758	104889619	104889758	104886274	104887978	123137109	2,8,2	91144100	8,9,6	253	149	0.0262591	0.147135	0.973,0.91,0.97	0.87,0.904,0.908	0.057
645	DYNC2LI1	chr2	+	43795886	43795958	43795889	43795958	43794456	43794643	22,16,15	20,11,23	13,8,16	12,20,22	151	149	0.29421	0.756851	0.52,0.589,0.392	0.517,0.283,0.418	0.094
647	HSF4	chr16	+	67167460	67167599	67167474	67167599	67167119	67167222	12,8,0	26,21,38	6,1,4	24,22,21	162	149	0.381868	0.889155	0.298,0.259,0.0	0.187,0.04,0.149	0.06
648	EXTL2	chr1	-	100876793	100876864	100876793	100876861	100877475	100877903	130136141	9,21,12	171165182	9,8,9	151	149	0.00602094	0.0499148	0.934,0.865,0.921	0.949,0.953,0.952	-0.045
649	EXTL2	chr1	-	100888752	100888864	100888752	100888828	100892816	100892869	7,6,1	17,22,7	0,4,3	9,12,14	184	149	0.26414	0.705101	0.25,0.181,0.104	0.0,0.213,0.148	0.058
650	EXTL2	chr1	-	100888752	100888864	100888752	100888828	100894632	100894842	31,24,13	152168213	11,11,4	177152193	184	149	6.14347e-05	0.00140494	0.142,0.104,0.047	0.048,0.055,0.017	0.058
651	RTEL1	chr20	+	63662473	63662627	63662545	63662627	63661849	63661943	7,0,2	88,90,79	4,0,2	61,62,56	220	149	0.744518	1	0.051,0.0,0.017	0.043,0.0,0.024	0
654	PTPRE	chr10	+	128047763	128047837	128047769	128047837	128047611	128047683	4,4,10	0,0,3	1,6,3	0,0,0	154	149	0.716859	1	1.0,1.0,0.763	1.0,1.0,1.0	-0.079
655	PTPRE	chr10	+	128068122	128068286	128068125	128068286	128066074	128066194	23,23,13	2,0,0	34,33,19	1,2,2	151	149	0.214694	0.618595	0.919,1.0,1.0	0.971,0.942,0.904	0.034
659	DHX8	chr17	+	43492661	43493040	43492680	43493040	43492182	43492292	2,2,0	214204214	3,2,0	207188228	167	149	1	1	0.008,0.009,0.0	0.013,0.009,0.0	-0.002
660	DHX8	chr17	+	43492661	43493040	43492686	43493040	43492182	43492292	10,11,13	15,12,21	15,11,14	20,12,9	173	149	0.330039	0.812554	0.365,0.441,0.348	0.392,0.441,0.573	-0.084
661	DHX8	chr17	+	43492680	43493040	43492686	43493040	43492182	43492292	222213227	15,12,21	219197242	20,12,9	154	149	0.509792	1	0.935,0.945,0.913	0.914,0.941,0.963	-0.008
662	DHX8	chr17	+	43507808	43508019	43507812	43508019	43507502	43507688	149121135	0,4,5	145128151	0,3,0	152	149	0.439104	0.967361	1.0,0.967,0.964	1.0,0.977,1.0	-0.015
663	DHX8	chr17	+	43526217	43526790	43526495	43526790	43522046	43522226	65,59,83	10,9,4	67,44,53	4,4,13	298	149	0.804452	1	0.765,0.766,0.912	0.893,0.846,0.671	0.011
665	GLMN	chr1	-	92290197	92290330	92290197	92290306	92291417	92291537	4,9,7	110108127	9,6,3	99,91,79	172	149	0.745878	1	0.031,0.067,0.046	0.073,0.054,0.032	-0.005
669	ADPGK	chr15	-	72751293	72752895	72751293	72752892	72755555	72755654	96,78,67	99,68,89	47,65,61	64,77,58	151	149	0.635834	1	0.489,0.531,0.426	0.42,0.454,0.509	0.021
670	ADPGK	chr15	-	72751293	72752895	72751293	72752892	72760406	72760527	1,0,0	0,0,1	1,0,0	0,2,0	151	149	1	1	1.0,NA,0.0	1.0,0.0,NA	0
671	ADPGK	chr15	-	72751293	72752895	72751293	72752892	72771782	72771845	0,2,0	0,0,0	2,0,1	0,1,1	151	149	1	1	NA,1.0,NA	1.0,0.0,0.497	0.501
673	SH3BP5	chr3	-	15304102	15304299	15304102	15304231	15330503	15330566	2,0,5	73,51,66	3,2,4	81,64,59	216	149	0.631138	1	0.019,0.0,0.05	0.025,0.021,0.045	-0.007
677	LOC101927888	chr6	-	4341750	4344866	4341750	4344861	4345722	4345806	0,0,0	0,1,0	0,0,2	3,2,0	153	149	1	1	NA,0.0,NA	0.0,0.0,1.0	-0.333
678	PPFIBP1	chr12	+	27676706	27677096	27677063	27677096	27676427	27676599	18,12,4	36,53,50	11,7,20	88,54,51	298	149	0.531996	1	0.2,0.102,0.038	0.059,0.061,0.164	0.019
679	ERRFI1	chr1	-	8015307	8015400	8015307	8015384	8015494	8015692	16,7,16	230141218	18,10,28	270280273	164	149	0.913828	1	0.059,0.043,0.063	0.057,0.031,0.085	-0.003
686	ZSCAN26	chr6	+	28276130	28278218	28276194	28278218	28272669	28272787	23,9,11	65,56,80	43,25,28	53,51,58	212	149	1.99227e-05	0.000596516	0.199,0.101,0.088	0.363,0.256,0.253	-0.161
687	MASTL	chr10	+	27173117	27173259	27173120	27173259	27169943	27171083	83,124,93	71,108,68	57,53,68	68,43,79	151	149	0.128701	0.446763	0.536,0.531,0.574	0.453,0.549,0.459	0.06
688	SLC38A6	chr14	+	61048150	61048297	61048247	61048297	61046066	61046167	5,8,7	0,0,0	5,7,5	0,1,0	245	149	1	1	1.0,1.0,1.0	1.0,0.81,1.0	0.063
689	SLC38A6	chr14	+	61078809	61078927	61078829	61078927	61052040	61052135	3,2,5	2,1,11	0,0,0	1,0,1	168	149	1	1	0.571,0.639,0.287	0.0,NA,0.0	0.499
690	SLC38A6	chr14	+	61083549	61083733	61083554	61083733	61078809	61078927	12,4,10	3,3,14	0,2,4	0,2,4	153	149	1	1	0.796,0.565,0.41	NA,0.493,0.493	0.097
691	CYTH1	chr17	-	78674047	78677050	78674047	78676169	78680189	78680344	14,5,18	50,70,55	12,11,21	42,41,68	298	149	0.233032	0.653073	0.123,0.034,0.141	0.125,0.118,0.134	-0.026
692	CYTH1	chr17	-	78702121	78702604	78702121	78702240	78708196	78708261	57,92,87	0,0,0	88,74,100	1,0,0	298	149	1	1	1.0,1.0,1.0	0.978,1.0,1.0	0.007
693	LOC102723872	chr7	-	13604	13885	13604	13882	13978	16154	0,0,1	2,0,0	0,1,0	0,0,0	151	149	1	1	0.0,NA,1.0	NA,1.0,NA	-0.5
696	KDM4C	chr9	+	7013787	7014001	7013791	7014001	7011697	7011879	39,40,50	1,0,2	29,16,32	0,0,0	152	149	1	1	0.975,1.0,0.961	1.0,1.0,1.0	-0.021
697	KDM4C	chr9	+	7174552	7175648	7174559	7175648	7169797	7169890	33,29,59	0,1,0	23,20,15	0,0,0	155	149	1	1	1.0,0.965,1.0	1.0,1.0,1.0	-0.012
698	LOC105369367	chr11	-	69228748	69231014	69228748	69230967	69231615	69232686	0,0,2	0,0,0	0,1,2	1,0,0	195	149	1	1	NA,NA,1.0	0.0,1.0,1.0	0.333
699	LOC105369367	chr11	-	69228748	69231024	69228748	69230967	69231615	69232686	1,0,0	0,0,0	0,0,2	1,0,0	205	149	1	1	1.0,NA,NA	0.0,NA,1.0	0.5
700	LOC105369367	chr11	-	69228748	69231024	69228748	69231014	69231615	69232686	1,0,0	0,0,2	0,0,1	0,1,1	158	149	1	1	1.0,NA,0.0	NA,0.0,0.485	0.258
701	MLF1	chr3	+	158605096	158606456	158605100	158606456	158602806	158602939	219250206	1,4,0	207171207	0,0,4	152	149	1	1	0.995,0.984,1.0	1.0,1.0,0.981	-0.001
702	MLF1	chr3	+	158605096	158606456	158605948	158606456	158602806	158602939	274282245	0,0,0	249182236	0,1,2	298	149	1	1	1.0,1.0,1.0	1.0,0.989,0.983	0.009
703	MLF1	chr3	+	158605100	158606456	158605948	158606456	158602806	158602939	58,37,39	0,0,0	44,15,34	0,1,2	298	149	0.650043	1	1.0,1.0,1.0	1.0,0.882,0.895	0.074
704	PMF1-BGLAP	chr1	+	156236287	156236483	156236348	156236483	156233627	156233728	428419427	16,24,26	385315349	12,14,17	209	149	0.250264	0.682019	0.95,0.926,0.921	0.958,0.941,0.936	-0.013
705	IL17RC	chr3	+	9929848	9929897	9929851	9929897	9928304	9928486	5,0,0	18,9,14	0,0,0	16,13,21	151	149	0.112531	0.405159	0.215,0.0,0.0	0.0,0.0,0.0	0.072
706	IL17RC	chr3	+	9929848	9929897	9929851	9929897	9928579	9928630	21,16,8	121121104	7,6,3	58,78,61	151	149	0.0692895	0.289276	0.146,0.115,0.071	0.106,0.071,0.046	0.036
707	AP2A2	chr11	+	985431	985582	985434	985582	984644	984753	52,46,69	165116138	54,50,81	122143116	151	149	0.308753	0.780697	0.237,0.281,0.33	0.304,0.257,0.408	-0.04
708	ZNF559	chr19	+	9341616	9343845	9341694	9343845	9341101	9341184	22,27,9	6,11,18	17,9,9	5,4,12	226	149	0.929589	1	0.707,0.618,0.248	0.692,0.597,0.331	-0.016
712	EDEM3	chr1	-	184710393	184710550	184710393	184710547	184711722	184711877	0,5,9	34,16,15	0,3,3	13,14,22	151	149	0.159329	0.510699	0.0,0.236,0.372	0.0,0.175,0.119	0.105
713	IFI6	chr1	-	27668225	27668535	27668225	27668375	27669244	27669346	124101105	0,1,0	117137117	0,0,0	298	149	1	1	1.0,0.981,1.0	1.0,1.0,1.0	-0.006
717	EEF1D	chr8	-	143586728	143586852	143586728	143586849	143588990	143590081	276168176	25,6,7	327313310	12,20,21	151	149	0.845498	1	0.916,0.965,0.961	0.964,0.939,0.936	0.001
718	EEF1D	chr8	-	143590607	143590738	143590607	143590735	143592646	143597422	4,9,2	0,2,1	5,6,9	0,2,0	151	149	0.703732	1	1.0,0.816,0.664	1.0,0.747,1.0	-0.089
719	EEF1D	chr8	-	143586728	143586852	143586728	143586849	143592714	143592893	141,18,16	0,0,0	115,94,99	0,0,2	151	149	1	1	1.0,1.0,1.0	1.0,1.0,0.98	0.007
720	EEF1D	chr8	-	143590607	143590738	143590607	143590735	143592714	143592893	13,3,3	1,0,0	1,1,16	0,0,0	151	149	1	1	0.928,1.0,1.0	1.0,1.0,1.0	-0.024
721	EEF1D	chr8	-	143586728	143586852	143586728	143586849	143593892	143594071	145,19,16	0,0,0	116,94,100	5,1,0	151	149	0.573067	1	1.0,1.0,1.0	0.958,0.989,1.0	0.018
722	EEF1D	chr8	-	143592646	143592893	143592646	143592660	143593892	143594957	62,44,42	0,0,0	25,33,37	0,0,1	298	149	1	1	1.0,1.0,1.0	1.0,1.0,0.949	0.017
723	EEF1D	chr8	-	143586728	143586852	143586728	143586849	143597347	143597415	191720061906	308256268	159415101661	210258267	151	149	0.441552	0.969852	0.86,0.885,0.875	0.882,0.852,0.86	0.009
724	BCKDHA	chr19	+	41422628	41422770	41422631	41422770	41422163	41422370	126,98,170	4,3,2	79,76,117	5,0,7	151	149	0.15937	0.510699	0.969,0.97,0.988	0.94,1.0,0.943	0.015
728	PRPF40B	chr12	+	49642926	49643016	49642929	49643016	49642579	49642675	0,0,0	9,0,3	5,2,1	3,1,3	151	149	1	1	0.0,NA,0.0	0.622,0.664,0.248	-0.511
729	PRPF31	chr19	+	54126499	54126617	54126527	54126617	54124498	54124656	9,2,6	441386500	9,7,9	291298310	176	149	0.0192549	0.11823	0.017,0.004,0.01	0.026,0.019,0.024	-0.013
730	PRPF31	chr19	+	54129056	54129370	54129271	54129370	54128072	54128200	11,9,4	0,0,0	16,14,27	0,0,2	298	149	1	1	1.0,1.0,1.0	1.0,1.0,0.871	0.043
733	MOK	chr14	-	102232534	102232708	102232534	102232671	102233687	102233789	31,29,30	2,6,3	58,41,36	2,8,5	185	149	0.883295	1	0.926,0.796,0.89	0.959,0.805,0.853	-0.002
734	MOK	chr14	-	102250811	102250990	102250811	102250987	102251443	102251610	0,0,0	2,2,0	0,1,0	0,0,0	151	149	1	1	0.0,0.0,NA	NA,1.0,NA	-1
735	MOK	chr14	-	102250811	102250990	102250811	102250987	102251755	102251804	19,8,24	11,2,12	9,7,5	4,6,4	151	149	0.539957	1	0.63,0.798,0.664	0.689,0.535,0.552	0.105
737	HCFC1	chrX	-	153951840	153952161	153951840	153952158	153952513	153952958	11,10,15	123,96,136	35,24,14	117122148	151	149	0.00880277	0.0665833	0.081,0.093,0.098	0.228,0.163,0.085	-0.068
738	HCFC1	chrX	-	153952513	153953090	153952513	153952958	153953606	153953770	43,24,32	156169123	34,35,63	141124117	280	149	0.0160581	0.103717	0.128,0.07,0.122	0.114,0.131,0.223	-0.049
745	FBH1	chr10	+	5913746	5913839	5913783	5913839	5910937	5911128	211227179	7,3,2	201162249	1,6,8	185	149	0.524878	1	0.96,0.984,0.986	0.994,0.956,0.962	0.006
746	SPATA5L1	chr15	+	45407028	45407223	45407061	45407223	45405319	45405505	0,0,0	3,0,0	0,6,1	3,1,1	181	149	1	1	0.0,NA,NA	0.0,0.832,0.452	-0.428
747	PARN	chr16	-	14627105	14627187	14627105	14627136	14627268	14627336	167182178	0,0,0	128146177	0,0,3	199	149	1	1	1.0,1.0,1.0	1.0,1.0,0.978	0.007
750	TRAF3IP1	chr2	+	238348763	238348848	238348766	238348848	238347454	238347475	54,63,66	3,3,8	77,86,76	4,2,5	151	149	0.222321	0.631589	0.947,0.954,0.891	0.95,0.977,0.937	-0.024
752	CXorf38	chrX	-	40626920	40630162	40626920	40628576	40630613	40630773	113,89,88	0,0,0	112,92,76	0,0,7	298	149	0.074572	0.305046	1.0,1.0,1.0	1.0,1.0,0.844	0.052
754	CXorf38	chrX	-	40639008	40640320	40639008	40639128	40647006	40647141	0,0,2	28,36,38	1,0,1	56,57,43	298	149	1	1	0.0,0.0,0.026	0.009,0.0,0.011	0.002
759	TACC1	chr8	+	38842286	38842447	38842289	38842447	38840223	38840267	222197171	10,7,11	204217276	7,8,0	151	149	0.0115426	0.0809095	0.956,0.965,0.939	0.966,0.964,1.0	-0.023
760	NOTCH2NLA	chr1	-	146189299	146189381	146189299	146189373	146228708	146229032	113,108,86	0,0,0	103108101	0,3,0	156	149	1	1	1.0,1.0,1.0	1.0,0.972,1.0	0.009
762	C2CD5	chr12	-	22458483	22458585	22458483	22458555	22459491	22459542	35,24,21	12,12,5	29,17,25	6,8,6	178	149	0.472716	1	0.709,0.626,0.779	0.802,0.64,0.777	-0.035
763	COBLL1	chr2	-	164694268	164695836	164694268	164695833	164699404	164699499	24,27,25	16,13,11	26,21,23	3,5,4	151	149	0.000756699	0.0102697	0.597,0.672,0.692	0.895,0.806,0.85	-0.197
771	LINC01297-DUXAP10-NBEAP6	chr14	-	19333933	19334081	19333933	19334048	19337579	19341440	9,11,6	3,11,4	11,14,4	10,2,0	181	149	0.160036	0.512079	0.712,0.452,0.553	0.475,0.852,1.0	-0.203
772	PITPNM1	chr11	-	67495076	67495225	67495076	67495119	67495437	67495602	226222270	8,0,3	124129141	0,4,7	254	149	0.249672	0.681513	0.943,1.0,0.981	1.0,0.95,0.922	0.017
773	PITPNM1	chr11	-	67496177	67496348	67496177	67496345	67497059	67497111	5,6,4	0,1,1	4,0,3	0,0,0	151	149	1	1	1.0,0.856,0.798	1.0,NA,1.0	-0.115
774	PITPNM1	chr11	-	67496177	67496348	67496177	67496345	67497230	67497436	108102123	34,38,34	46,55,70	17,10,17	151	149	0.289899	0.748634	0.758,0.726,0.781	0.728,0.844,0.802	-0.036
775	PITPNM1	chr11	-	67499722	67499830	67499722	67499827	67499913	67500009	123122149	4,9,8	65,54,59	5,0,1	151	149	0.0923502	0.350303	0.968,0.93,0.948	0.928,1.0,0.983	-0.022
777	ZDHHC4	chr7	+	6578500	6578720	6578565	6578720	6577453	6577498	15,23,23	11,16,11	14,25,17	8,15,17	213	149	0.669387	1	0.488,0.501,0.594	0.55,0.538,0.412	0.028
778	ZDHHC4	chr7	+	6578500	6578720	6578565	6578720	6577515	6577720	30,36,36	100,83,68	34,45,42	87,93,116	213	149	0.97526	1	0.173,0.233,0.27	0.215,0.253,0.202	0.002
779	ZDHHC4	chr7	+	6584658	6585260	6585015	6585260	6583305	6583431	6,2,3	172145149	10,17,19	156176170	298	149	4.67258e-06	0.000178562	0.017,0.007,0.01	0.031,0.046,0.053	-0.032
780	ZDHHC4	chr7	+	6588395	6589066	6588616	6589066	6585015	6585260	0,0,0	206241221	0,4,0	204184220	298	149	1	1	0.0,0.0,0.0	0.0,0.011,0.0	-0.004
782	CCDC88A	chr2	-	55328293	55328435	55328293	55328432	55332565	55332693	82,100,83	24,27,18	87,60,104	17,20,21	151	149	0.591337	1	0.771,0.785,0.82	0.835,0.747,0.83	-0.012
785	DUSP18	chr22	-	30664954	30665121	30664954	30665061	30666806	30666938	0,2,2	0,0,1	5,1,0	0,0,0	208	149	1	1	NA,1.0,0.589	1.0,1.0,NA	-0.206
786	PANK4	chr1	-	2510677	2510782	2510677	2510748	2511337	2511387	57,92,71	6,6,18	53,47,84	7,8,15	182	149	0.570284	1	0.886,0.926,0.764	0.861,0.828,0.821	0.022
787	KBTBD4	chr11	-	47577410	47578028	47577410	47578024	47578827	47578970	1,0,3	1,0,0	1,0,3	0,0,0	152	149	1	1	0.495,NA,1.0	1.0,NA,1.0	-0.252
788	KBTBD4	chr11	-	47577410	47578028	47577410	47578024	47578932	47578970	13,7,7	2,0,1	9,5,12	1,5,0	152	149	0.126533	0.442634	0.864,1.0,0.873	0.898,0.495,1.0	0.115
789	KBTBD4	chr11	-	47577410	47578055	47577410	47578024	47578932	47578970	2,2,4	2,0,1	1,0,3	1,5,0	179	149	0.057252	0.252897	0.454,1.0,0.769	0.454,0.0,1.0	0.256
790	KBTBD4	chr11	-	47577410	47578077	47577410	47578024	47578932	47578970	2,2,4	2,0,1	4,0,6	1,5,0	201	149	0.239162	0.66406	0.426,1.0,0.748	0.748,0.0,1.0	0.142
791	KBTBD4	chr11	-	47577410	47578097	47577410	47578024	47578932	47578970	2,2,4	2,0,1	4,0,7	1,5,0	221	149	0.26286	0.703213	0.403,1.0,0.729	0.729,0.0,1.0	0.134
792	KBTBD4	chr11	-	47577410	47578055	47577410	47578028	47578932	47578970	1,2,4	12,7,7	0,0,2	8,5,11	175	149	0.00129615	0.015398	0.066,0.196,0.327	0.0,0.0,0.134	0.152
793	KBTBD4	chr11	-	47577410	47578077	47577410	47578028	47578932	47578970	1,2,4	12,7,7	3,0,5	8,5,11	197	149	0.81317	1	0.059,0.178,0.302	0.221,0.0,0.256	0.021
794	KBTBD4	chr11	-	47577410	47578097	47577410	47578028	47578932	47578970	1,2,4	12,7,7	3,0,6	8,5,11	217	149	0.622172	1	0.054,0.164,0.282	0.205,0.0,0.272	0.008
798	RRP8	chr11	-	6601851	6602264	6601851	6602215	6603403	6603678	2,5,6	31,42,49	19,11,16	30,49,31	197	149	2.80117e-05	0.000777281	0.047,0.083,0.085	0.324,0.145,0.281	-0.178
800	RGS14	chr5	+	177370587	177370664	177370590	177370664	177368716	177368920	52,67,42	2,1,0	68,53,72	5,0,0	151	149	0.684107	1	0.962,0.985,1.0	0.931,1.0,1.0	0.005
801	ABLIM1	chr10	-	114447879	114448026	114447879	114448020	114451623	114451671	37,24,37	25,36,41	43,51,47	32,24,43	154	149	0.131647	0.453048	0.589,0.392,0.466	0.565,0.673,0.514	-0.102
802	CCDC32	chr15	-	40557215	40557390	40557215	40557372	40562771	40563027	3,0,0	128112100	0,7,2	76,74,99	166	149	0.0984848	0.367494	0.021,0.0,0.0	0.0,0.078,0.018	-0.025
804	CCDC32	chr15	-	40562771	40563027	40562771	40563022	40564975	40565042	47,64,46	3,0,3	28,52,64	2,0,1	153	149	0.215407	0.620237	0.938,1.0,0.937	0.932,1.0,0.984	-0.014
809	TRMT10B	chr9	+	37769940	37770019	37769944	37770019	37768086	37768228	9,11,13	0,0,0	18,15,16	1,0,0	152	149	1	1	1.0,1.0,1.0	0.946,1.0,1.0	0.018
810	TRMT10B	chr9	+	37773305	37776405	37776281	37776405	37770671	37770739	8,8,3	14,14,20	10,2,4	14,18,12	298	149	0.769044	1	0.222,0.222,0.07	0.263,0.053,0.143	0.018
811	TRMT10B	chr9	+	37777600	37778972	37777627	37778972	37776281	37776405	8,10,16	7,8,11	5,2,4	17,5,15	175	149	0.000149496	0.00278324	0.493,0.516,0.553	0.2,0.254,0.185	0.308
812	SERPINE1	chr7	+	101128392	101128664	101128399	101128664	101127103	101127244	210921132183	124114108	225723552406	130130156	155	149	0.411285	0.927413	0.942,0.947,0.951	0.943,0.946,0.937	0.005
813	SERPINE1	chr7	+	101128392	101128664	101128525	101128664	101127103	101127244	490250135097	0,6,2	537254695573	13,2,11	281	149	1	1	1.0,0.998,0.999	0.995,0.999,0.996	0.002
815	SERPINE1	chr7	+	101128399	101128664	101128525	101128664	101127103	101127244	291730143022	0,6,2	324532443323	13,2,11	274	149	1	1	1.0,0.996,0.999	0.993,0.999,0.994	0.003
818	SERPINE1	chr7	+	101136979	101137084	101137000	101137084	101135714	101135801	1,1,2	325130403101	14,18,5	337732343575	169	149	1	1	0.0,0.0,0.001	0.004,0.005,0.001	-0.003
819	SERPINE1	chr7	+	101137253	101139247	101137404	101139247	101137000	101137084	14,16,23	318929933015	38,31,55	336630603566	298	149	1	1	0.002,0.003,0.004	0.006,0.005,0.008	-0.003
820	SERPINE1	chr7	+	101137253	101139247	101137789	101139247	101137000	101137084	355035853613	5,16,7	394839594379	15,14,20	298	149	1	1	0.997,0.991,0.996	0.992,0.993,0.991	0.003
821	SERPINE1	chr7	+	101137404	101139247	101137789	101139247	101137000	101137084	673765756624	5,16,7	731070187938	15,14,20	298	149	1	1	0.999,0.995,0.998	0.996,0.996,0.995	0.002
822	AHI1	chr6	-	135301407	135301539	135301407	135301504	135302711	135302817	0,1,0	0,0,3	3,3,0	0,0,0	183	149	1	1	NA,1.0,0.0	1.0,1.0,NA	-0.5
826	PRELID1	chr5	+	177306421	177306949	177306454	177306949	177306097	177306176	129113751232	27,37,28	127510481386	51,40,39	181	149	0.0120466	0.0839693	0.975,0.968,0.973	0.954,0.956,0.967	0.013
827	ICE2	chr15	-	60468060	60468322	60468060	60468162	60476062	60476167	61,58,36	37,23,27	99,71,69	11,10,20	298	149	1.71847e-05	0.0005425	0.452,0.558,0.4	0.818,0.78,0.633	-0.274
830	NT5C2	chr10	-	103097290	103098088	103097290	103097374	103098930	103098984	1,4,5	200220202	2,5,12	193186229	298	149	0.387656	0.895872	0.002,0.009,0.012	0.005,0.013,0.026	-0.007
831	NT5C2	chr10	-	103100751	103100943	103100751	103100836	103101044	103101102	37,16,21	1,1,0	15,14,18	0,0,0	255	149	1	1	0.956,0.903,1.0	1.0,1.0,1.0	-0.047
832	NT5C2	chr10	-	103100751	103100964	103100751	103100836	103101044	103101102	34,21,17	1,1,0	13,8,25	0,0,0	276	149	1	1	0.948,0.919,1.0	1.0,1.0,1.0	-0.044
833	NT5C2	chr10	-	103100751	103100964	103100751	103100943	103101044	103101102	12,8,4	15,3,8	3,2,13	5,8,6	169	149	0.714035	1	0.414,0.702,0.306	0.346,0.181,0.656	0.08
834	DESI2	chr1	+	244691878	244692020	244691883	244692020	244686596	244686669	3,9,9	0,0,3	3,6,5	0,0,0	153	149	0.618969	1	1.0,1.0,0.745	1.0,1.0,1.0	-0.085
835	DESI2	chr1	+	244691878	244692020	244691883	244692020	244689248	244689342	264171213	2,5,3	153197218	2,16,14	153	149	7.09705e-05	0.00159373	0.992,0.971,0.986	0.987,0.923,0.938	0.034
836	TBC1D32	chr6	-	121115171	121115747	121115171	121115241	121126377	121126461	7,7,2	7,1,0	1,6,5	3,0,0	298	149	0.14247	0.476888	0.333,0.778,1.0	0.143,1.0,1.0	-0.011
837	TBC1D32	chr6	-	121317494	121317690	121317494	121317672	121321632	121321794	0,2,1	11,6,7	0,0,0	13,4,5	166	149	0.80329	1	0.0,0.23,0.114	0.0,0.0,0.0	0.115
841	LRRC28	chr15	+	99333922	99334129	99334017	99334129	99287813	99287951	17,42,25	0,5,0	36,13,27	0,2,1	243	149	0.244909	0.67379	1.0,0.837,1.0	1.0,0.799,0.943	0.032
842	ITGB2	chr21	-	44910283	44910415	44910283	44910372	44910724	44910785	0,0,0	14,12,16	0,0,1	14,30,31	191	149	1	1	0.0,0.0,0.0	0.0,0.0,0.025	-0.008
843	RPL10	chrX	+	154400463	154400626	154400474	154400626	154399802	154399941	108771078510834	307236224	956891749571	254184290	159	149	0.424848	0.946242	0.971,0.977,0.978	0.972,0.979,0.969	0.002
845	CAMKK2	chr12	-	121269527	121269627	121269527	121269581	121270897	121270945	0,0,1	34,60,62	1,0,2	29,34,51	194	149	1	1	0.0,0.0,0.012	0.026,0.0,0.029	-0.014
846	KPNA5	chr6	+	116681446	116681552	116681492	116681552	116681210	116681338	0,2,1	2,0,2	0,4,0	0,0,2	194	149	1	1	0.0,1.0,0.277	NA,1.0,0.0	-0.074
848	CRTC3	chr15	+	90617882	90617968	90617885	90617968	90614452	90614488	23,28,27	5,1,2	29,15,23	6,4,2	151	149	0.209551	0.609826	0.819,0.965,0.93	0.827,0.787,0.919	0.06
849	CRTC3	chr15	+	90641931	90645345	90641934	90645345	90641096	90641199	35,37,44	25,2,30	16,27,55	13,8,19	151	149	0.854557	1	0.58,0.948,0.591	0.548,0.769,0.741	0.02
850	PPM1B	chr2	+	44217942	44218078	44217966	44218078	44209209	44209327	3,1,3	172127140	2,3,0	115105129	172	149	0.852054	1	0.015,0.007,0.018	0.015,0.024,0.0	0
851	PPM1B	chr2	+	44229992	44231472	44230412	44231472	44218479	44218537	1,4,0	85,96,84	0,1,0	65,68,72	298	149	1	1	0.006,0.02,0.0	0.0,0.007,0.0	0.006
853	REPS2	chrX	+	17025058	17025185	17025061	17025185	17022122	17022271	0,0,0	11,4,6	2,1,0	1,5,0	151	149	1	1	0.0,0.0,0.0	0.664,0.165,NA	-0.415
854	REPS2	chrX	+	17068401	17068471	17068404	17068471	17062437	17062532	5,5,3	0,1,0	0,7,6	0,2,0	151	149	1	1	1.0,0.831,1.0	NA,0.775,1.0	0.056
855	DDHD2	chr8	+	38260563	38262767	38261537	38262767	38260039	38260147	112,74,102	1,0,6	88,88,88	0,4,0	298	149	0.301703	0.768413	0.982,1.0,0.895	1.0,0.917,1.0	-0.013
860	COX18	chr4	-	73064777	73064899	73064777	73064885	73065249	73065413	21,21,24	2,0,0	35,21,32	0,0,0	162	149	1	1	0.906,1.0,1.0	1.0,1.0,1.0	-0.031
861	COX18	chr4	-	73064777	73064902	73064777	73064885	73065249	73065413	3,12,2	2,0,0	7,14,10	0,0,0	165	149	1	1	0.575,1.0,1.0	1.0,1.0,1.0	-0.142
862	COX18	chr4	-	73064777	73064902	73064777	73064899	73065249	73065413	3,11,2	21,20,24	7,12,8	35,19,30	151	149	0.366299	0.869399	0.124,0.352,0.076	0.165,0.384,0.208	-0.068
863	COX18	chr4	-	73068028	73068133	73068028	73068129	73069316	73069716	2,2,2	28,33,22	7,7,12	21,45,43	152	149	0.00135687	0.0160195	0.065,0.056,0.082	0.246,0.132,0.215	-0.13
865	RHBDD1	chr2	+	226864603	226865126	226864629	226865126	226839408	226839627	8,18,11	3,0,0	5,14,7	0,0,0	174	149	0.62003	1	0.695,1.0,1.0	1.0,1.0,1.0	-0.102
868	DDX55	chr12	+	123607431	123607662	123607599	123607662	123606072	123606159	104124123	0,0,4	141118102	0,0,1	298	149	0.557134	1	1.0,1.0,0.939	1.0,1.0,0.981	-0.014
869	DDX55	chr12	+	123609938	123610128	123610002	123610128	123608679	123608829	128148156	4,12,17	179213168	1,15,8	212	149	0.0429379	0.207268	0.957,0.897,0.866	0.992,0.909,0.937	-0.039
870	DDX55	chr12	+	123618596	123618837	123618610	123618837	123617757	123617872	7,4,2	0,0,0	4,12,11	4,0,2	162	149	0.00301316	0.0300042	1.0,1.0,1.0	0.479,1.0,0.835	0.229
871	DDX55	chr12	+	123618596	123618837	123618668	123618837	123617757	123617872	8,6,8	96,113,92	11,19,15	85,82,138	220	149	0.00742903	0.0587379	0.053,0.035,0.056	0.081,0.136,0.069	-0.047
872	DDX55	chr12	+	123618610	123618837	123618668	123618837	123617757	123617872	1,2,6	96,113,92	11,7,6	85,82,138	206	149	0.00507127	0.043662	0.007,0.013,0.045	0.086,0.058,0.03	-0.036
873	DDX55	chr12	+	123619431	123619724	123619447	123619724	123618668	123618837	135116153	22,16,23	149154139	35,30,34	164	149	0.0354952	0.182676	0.848,0.868,0.858	0.795,0.823,0.788	0.056
882	HIF1A	chr14	+	61720378	61720572	61720381	61720572	61695512	61695839	57,89,90	172259169	118106144	395313357	151	149	0.354654	0.855036	0.246,0.253,0.344	0.228,0.25,0.285	0.027
883	TMEM245	chr9	-	109090921	109091155	109090921	109091152	109093474	109093591	191224262	48,32,34	163175237	41,31,46	151	149	0.252188	0.685155	0.797,0.874,0.884	0.797,0.848,0.836	0.025
889	NSA2	chr5	+	74772312	74772421	74772314	74772421	74770630	74770810	41,34,30	0,0,0	8,13,14	1,0,0	150	149	1	1	1.0,1.0,1.0	0.888,1.0,1.0	0.037
892	PRXL2A	chr10	+	80419999	80420645	80420465	80420645	80408550	80408643	0,2,3	102,97,101	4,2,1	115119113	298	149	1	1	0.0,0.01,0.015	0.017,0.008,0.004	-0.001
893	PRXL2A	chr10	+	80419999	80420645	80420482	80420645	80408550	80408643	13,6,11	25,28,36	6,12,7	62,36,46	298	149	0.0430473	0.207518	0.206,0.097,0.133	0.046,0.143,0.071	0.059
894	PRXL2A	chr10	+	80420465	80420645	80420482	80420645	80408550	80408643	115101109	25,28,36	119129119	62,36,46	165	149	0.0589796	0.259409	0.806,0.765,0.732	0.634,0.764,0.7	0.068
895	PRXL2A	chr10	+	80420465	80420645	80420482	80420645	80413832	80413876	16,10,15	0,0,0	11,19,6	1,0,1	165	149	1	1	1.0,1.0,1.0	0.909,1.0,0.844	0.082
896	XRN2	chr20	+	21339019	21339088	21339043	21339088	21334077	21334185	0,2,8	298321366	0,2,0	297252250	172	149	1	1	0.0,0.005,0.019	0.0,0.007,0.0	0.006
897	XRCC6	chr22	+	41636112	41636251	41636235	41636251	41628117	41628230	349134313410	0,1,2	313430073199	1,0,0	271	149	1	1	1.0,0.999,0.999	0.999,1.0,1.0	0
898	BRMS1L	chr14	+	35867884	35868032	35867905	35868032	35865721	35865761	9,2,5	70,69,82	0,8,2	49,89,95	169	149	0.149318	0.491875	0.102,0.025,0.051	0.0,0.073,0.018	0.029
899	DYNC1I2	chr2	+	171707232	171707377	171707286	171707377	171692776	171692894	0,0,0	584594648	0,2,0	487517501	202	149	1	1	0.0,0.0,0.0	0.0,0.003,0.0	-0.001
900	DYNC1I2	chr2	+	171747775	171750158	171747778	171750158	171745801	171745927	514568518	26,41,31	447433443	20,18,27	151	149	0.210422	0.611544	0.951,0.932,0.943	0.957,0.96,0.942	-0.011
905	MTG2	chr20	+	62200682	62203568	62203083	62203568	62199118	62199257	118,90,105	3,5,0	92115141	1,2,1	298	149	0.113084	0.406678	0.952,0.9,1.0	0.979,0.966,0.986	-0.026
906	MTG2	chr20	+	62203083	62203568	62203164	62203568	62200682	62202843	87,48,31	1,1,0	51,55,39	0,6,6	229	149	0.000184762	0.00330561	0.983,0.969,1.0	1.0,0.856,0.809	0.096
908	MYO7B	chr2	+	127635119	127635226	127635145	127635226	127634595	127634683	71,115,95	0,1,2	47,30,54	1,0,1	174	149	1	1	1.0,0.99,0.976	0.976,1.0,0.979	0.004
909	PHF6	chrX	+	134413487	134413657	134413490	134413657	134393908	134393952	33,24,48	129129140	42,55,52	140148160	151	149	0.155556	0.503665	0.202,0.155,0.253	0.228,0.268,0.243	-0.043
910	AFTPH	chr2	+	64581099	64581273	64581189	64581273	64579485	64579546	1,4,0	7,8,7	1,3,0	15,7,7	238	149	0.488302	1	0.082,0.238,0.0	0.04,0.212,0.0	0.023
911	AFTPH	chr2	+	64591884	64593005	64591887	64593005	64585421	64585545	62,50,48	40,42,23	64,57,65	15,34,23	151	149	0.0304619	0.162532	0.605,0.54,0.673	0.808,0.623,0.736	-0.116
923	TNRC6A	chr16	+	24805604	24805733	24805673	24805733	24805013	24805151	121,97,168	4,10,3	135127128	6,5,2	217	149	0.43946	0.9679	0.954,0.869,0.975	0.939,0.946,0.978	-0.022
926	MX1	chr21	+	41432030	41432175	41432049	41432175	41430532	41430608	0,0,0	17,7,5	6,0,8	12,7,7	167	149	1.4142e-06	6.48522e-05	0.0,0.0,0.0	0.308,0.0,0.505	-0.271
927	PSME3	chr17	+	42838691	42838799	42838730	42838799	42838092	42838205	6,5,12	139613651285	11,7,7	148913571435	187	149	1	1	0.003,0.003,0.007	0.006,0.004,0.004	0
931	MARK1	chr1	+	220598302	220598379	220598330	220598379	220581064	220581118	1,0,0	17,24,14	0,0,1	30,12,22	176	149	1	1	0.047,0.0,0.0	0.0,0.0,0.037	0.003
932	MARK1	chr1	+	220653097	220653352	220653100	220653352	220651985	220652150	5,4,5	29,27,22	3,2,7	21,21,37	151	149	0.648807	1	0.145,0.128,0.183	0.124,0.086,0.157	0.03
934	MRGPRF	chr11	-	69009853	69009968	69009853	69009957	69013082	69013246	1,0,0	31,59,25	0,4,0	27,30,31	159	149	0.721346	1	0.029,0.0,0.0	0.0,0.111,0.0	-0.027
935	CRACR2A	chr12	-	3638123	3638457	3638123	3638454	3641731	3641838	8,8,23	3,1,6	15,5,10	8,1,3	151	149	0.402051	0.915356	0.725,0.888,0.791	0.649,0.831,0.767	0.052
936	CRACR2A	chr12	-	3638123	3638457	3638123	3638454	3648541	3648613	0,0,0	3,0,0	0,0,1	0,0,0	151	149	1	1	0.0,NA,NA	NA,NA,1.0	-1
938	ARSD	chrX	-	2903971	2907984	2903971	2907632	2908720	2908842	0,0,0	11,0,9	0,3,0	5,3,10	298	149	1	1	0.0,NA,0.0	0.0,0.333,0.0	-0.111
939	H3-3A	chr1	+	226064328	226064479	226064333	226064479	226062734	226062811	132613191204	6,7,0	125711881267	4,2,0	153	149	1	1	0.995,0.995,1.0	0.997,0.998,1.0	-0.002
941	RPAIN	chr17	+	5426136	5426299	5426235	5426299	5422768	5422829	8,9,10	47,40,41	5,5,9	32,49,55	247	149	0.186364	0.566174	0.093,0.12,0.128	0.086,0.058,0.09	0.036
942	GRAMD4	chr22	+	46677146	46679787	46677575	46679787	46676599	46676668	67,45,74	1,6,2	57,44,50	0,0,1	298	149	0.00168947	0.0191422	0.971,0.789,0.949	1.0,1.0,0.962	-0.084
944	INTS13	chr12	-	26914407	26914578	26914407	26914532	26916001	26916180	142136152	6,5,3	95,102,99	0,4,2	194	149	0.153358	0.499703	0.948,0.954,0.975	1.0,0.951,0.974	-0.016
945	INTS13	chr12	-	26917351	26917459	26917351	26917441	26917643	26917733	4,2,5	146171125	1,2,6	116102134	166	149	0.901775	1	0.024,0.01,0.035	0.008,0.017,0.039	0.002
948	TSPAN33	chr7	+	129162393	129162521	129162396	129162521	129161678	129161736	17,10,14	1,0,0	9,5,17	4,0,0	151	149	0.244081	0.672785	0.944,1.0,1.0	0.689,1.0,1.0	0.085
955	TTF2	chr1	+	117077894	117078043	117077915	117078043	117076640	117076823	15,21,24	102111112	13,8,9	78,54,68	169	149	0.339652	0.830122	0.115,0.143,0.159	0.128,0.116,0.104	0.023
956	TTF2	chr1	+	117081827	117081947	117081830	117081947	117079567	117079649	112,116,95	9,9,5	98,62,85	13,8,2	151	149	0.458079	0.990147	0.925,0.927,0.949	0.881,0.884,0.977	0.02
957	TTF2	chr1	+	117097350	117098907	117098205	117098907	117096148	117096299	95,100,99	1,0,0	68,58,90	0,0,0	298	149	1	1	0.979,1.0,1.0	1.0,1.0,1.0	-0.007
958	TTF2	chr1	+	117097350	117098907	117098832	117098907	117096148	117096299	93105105	0,0,3	71,61,98	2,0,1	298	149	0.571827	1	1.0,1.0,0.946	0.947,1.0,0.98	0.006
959	TTF2	chr1	+	117098205	117098907	117098832	117098907	117096148	117096299	1,7,6	0,0,3	3,7,8	2,0,1	298	149	0.619849	1	1.0,1.0,0.5	0.429,1.0,0.8	0.09
960	TTF2	chr1	+	117098205	117098907	117098832	117098907	117097350	117097433	3,7,6	98117128	5,7,10	62,69,103	298	149	0.0434781	0.20918	0.015,0.029,0.023	0.039,0.048,0.046	-0.022
961	TTF2	chr1	+	117102193	117107453	117102266	117107453	117101379	117101562	16,23,49	18,7,8	21,23,23	9,4,8	221	149	0.595521	1	0.375,0.689,0.805	0.611,0.795,0.66	-0.066
963	GATD3A	chr21	+	44140941	44141415	44141163	44141415	44140249	44140342	10,15,3	1,0,0	0,2,2	0,0,3	298	149	1	1	0.833,1.0,1.0	NA,1.0,0.25	0.319
968	CTSH	chr15	-	78931450	78932038	78931450	78931506	78932371	78932458	0,0,0	100,99,104	0,0,2	115,85,93	298	149	1	1	0.0,0.0,0.0	0.0,0.0,0.011	-0.004
969	CTSH	chr15	-	78931450	78932041	78931450	78931506	78932371	78932458	0,0,0	100,99,104	1,0,0	115,85,93	298	149	1	1	0.0,0.0,0.0	0.004,0.0,0.0	-0.001
973	SLC2A9	chr4	-	9879018	9880713	9879018	9880539	9887566	9887642	0,0,1	0,4,2	2,5,0	2,0,0	298	149	1	1	NA,0.0,0.2	0.333,1.0,NA	-0.567
975	STARD9	chr15	+	42694459	42694725	42694527	42694725	42684115	42694342	3,1,4	13,2,10	2,7,0	10,14,6	216	149	0.703765	1	0.137,0.256,0.216	0.121,0.256,0.0	0.077
977	SRGAP2B	chr1	-	144897115	144897340	144897115	144897337	144905090	144905219	9,15,9	5,10,10	16,13,31	15,3,7	151	149	0.152722	0.498564	0.64,0.597,0.47	0.513,0.81,0.814	-0.143
978	SRGAP2B	chr1	-	144960337	144960427	144960337	144960398	144995007	144995200	1,0,0	16,17,22	0,0,0	17,24,17	177	149	1	1	0.05,0.0,0.0	0.0,0.0,0.0	0.017
980	MRPL11	chr11	-	66437349	66437443	66437349	66437435	66438163	66438259	759801809	9,8,3	662663692	1,2,5	156	149	1	1	0.988,0.99,0.996	0.998,0.997,0.992	-0.004
981	ZNF268	chr12	+	133187864	133188072	133187871	133188072	133181945	133182030	2,1,2	26,36,46	0,0,2	45,27,31	155	149	0.536452	1	0.069,0.026,0.04	0.0,0.0,0.058	0.026
982	PSMG4	chr6	+	3263683	3268049	3267590	3268049	3258946	3259196	309329367	0,2,2	91,92,111	0,1,0	298	149	1	1	1.0,0.988,0.989	1.0,0.979,1.0	-0.001
983	GPSM2	chr1	+	108885274	108885578	108885506	108885578	108876984	108877228	146182209	26,12,10	149102144	14,7,9	298	149	0.520682	1	0.737,0.883,0.913	0.842,0.879,0.889	-0.026
984	GPSM2	chr1	+	108885274	108885578	108885506	108885578	108877530	108877774	84117134	0,0,0	79,65,97	1,0,0	298	149	1	1	1.0,1.0,1.0	0.975,1.0,1.0	0.008
985	GPSM2	chr1	+	108885274	108885578	108885506	108885578	108882475	108882625	87119134	3,1,4	89,62,95	4,0,0	298	149	0.216166	0.621441	0.935,0.983,0.944	0.918,1.0,1.0	-0.019
986	DHDDS	chr1	+	26442707	26442873	26442730	26442873	26438167	26438284	4,0,6	106,110,78	5,5,2	132117111	171	149	0.941668	1	0.032,0.0,0.063	0.032,0.036,0.015	0.004
987	DHDDS	chr1	+	26468891	26471306	26468894	26471306	26460036	26460144	19,19,38	83,74,70	19,29,22	91,99,66	151	149	0.444917	0.975236	0.184,0.202,0.349	0.171,0.224,0.248	0.031
988	RPS16	chr19	-	39433521	39433761	39433521	39433569	39435606	39435708	799877778250	0,0,0	707562577080	3,0,0	298	149	1	1	1.0,1.0,1.0	0.999,1.0,1.0	0
989	NDUFAF6	chr8	+	94975816	94975983	94975856	94975983	94957994	94958179	1,8,1	1,0,0	0,2,1	0,0,0	188	149	1	1	0.442,1.0,1.0	NA,1.0,1.0	-0.186
990	NDUFAF6	chr8	+	94975816	94975983	94975856	94975983	94975317	94975415	2,0,3	0,0,0	4,9,5	5,7,0	188	149	1	1	1.0,NA,1.0	0.388,0.505,1.0	0.369
991	NDUFAF6	chr8	+	94986382	94989655	94988357	94989655	94980858	94980973	4,0,2	9,2,7	5,6,7	5,0,6	298	149	0.0057287	0.0479406	0.182,0.0,0.125	0.333,1.0,0.368	-0.465
992	NDUFAF6	chr8	+	95036301	95036494	95036370	95036494	95035453	95035576	12,10,10	13,5,8	5,16,15	8,5,4	217	149	0.351364	0.849977	0.388,0.579,0.462	0.3,0.687,0.72	-0.093
996	ESYT3	chr3	+	138474220	138474352	138474282	138474352	138473535	138473634	23,28,20	2,0,0	38,27,19	2,1,1	210	149	0.161481	0.514506	0.891,1.0,1.0	0.931,0.95,0.931	0.026
997	ESYT3	chr3	+	138476817	138479942	138477773	138479942	138476442	138476492	12,26,20	1,2,0	22,21,13	0,2,2	298	149	0.615218	1	0.857,0.867,1.0	1.0,0.84,0.765	0.04
998	KDM5C	chrX	-	53217142	53217277	53217142	53217274	53217795	53217966	83,87,78	35,27,18	116,69,75	28,20,41	151	149	0.768293	1	0.701,0.761,0.81	0.803,0.773,0.643	0.018
1000	ZNF740	chr12	+	53187500	53190865	53188536	53190865	53186390	53186509	157,94,165	2,0,1	121,97,145	0,0,1	298	149	1	1	0.975,1.0,0.988	1.0,1.0,0.986	-0.008
1007	SLF1	chr5	+	94665860	94666024	94665906	94666024	94663749	94663908	67,76,65	10,1,6	90,62,75	6,0,1	194	149	0.0124697	0.0860244	0.837,0.983,0.893	0.92,1.0,0.983	-0.063
1008	SLF1	chr5	+	94686572	94686718	94686644	94686718	94670842	94671008	26,24,23	0,0,0	30,14,38	0,0,1	220	149	1	1	1.0,1.0,1.0	1.0,1.0,0.963	0.012
1009	SLF1	chr5	+	94686572	94686718	94686644	94686718	94678807	94678955	75,59,52	0,2,0	80,59,85	0,0,0	220	149	1	1	1.0,0.952,1.0	1.0,1.0,1.0	-0.016
1010	ATP2A3	chr17	-	3923872	3925441	3923872	3925438	3928662	3928780	89,81,71	17,12,17	48,65,56	7,5,7	151	149	0.0462205	0.219107	0.838,0.869,0.805	0.871,0.928,0.888	-0.058
1017	MTHFD1L	chr6	+	150887841	150887981	150887844	150887981	150885633	150885734	154135144	99,99,88	53,69,74	64,64,77	151	149	0.00200642	0.0219298	0.606,0.574,0.618	0.45,0.515,0.487	0.115
1023	SP1	chr12	+	53382109	53383622	53382253	53383622	53381658	53381813	125155110	0,5,7	111109119	0,1,4	292	149	0.0803659	0.319903	1.0,0.941,0.889	1.0,0.982,0.938	-0.03
1025	DHRS12	chr13	-	51767992	51768729	51767992	51768296	51769155	51769293	0,1,0	6,5,5	2,3,1	1,0,0	298	149	7.98007e-09	7.16808e-07	0.0,0.091,0.0	0.5,1.0,1.0	-0.803
1026	DHRS12	chr13	-	51777059	51777353	51777059	51777121	51790010	51790092	1,0,3	12,6,7	1,1,1	5,2,3	298	149	0.309457	0.780758	0.04,0.0,0.176	0.091,0.2,0.143	-0.073
1027	DHRS12	chr13	-	51777242	51777441	51777242	51777353	51790010	51790092	1,0,2	1,0,1	0,1,1	0,0,0	236	149	1	1	0.387,NA,0.558	NA,1.0,1.0	-0.527
1029	LOC102723458	chr4	-	88415380	88416090	88415380	88416079	88419301	88419408	2,0,0	10,12,16	3,0,0	4,4,16	159	149	0.576329	1	0.158,0.0,0.0	0.413,0.0,0.0	-0.085
1030	LOC102723458	chr4	-	88419573	88419712	88419573	88419699	88420355	88420428	2,5,3	3,4,0	3,0,6	3,0,1	161	149	1	1	0.382,0.536,1.0	0.481,NA,0.847	-0.025
1031	PNRC1	chr6	+	89082545	89082735	89082550	89082735	89080748	89082165	11,5,8	4,2,4	6,0,8	1,0,0	153	149	1	1	0.728,0.709,0.661	0.854,NA,1.0	-0.228
1033	RPRD2	chr1	+	150441707	150441958	150441880	150441958	150440922	150441023	1,0,0	50,44,66	2,1,2	33,45,33	298	149	0.503568	1	0.01,0.0,0.0	0.029,0.011,0.029	-0.02
1034	NUP85	chr17	+	75226022	75226157	75226050	75226157	75225697	75225829	5,2,3	316277331	3,10,5	222189232	176	149	0.0321664	0.169106	0.013,0.006,0.008	0.011,0.043,0.018	-0.015
1035	NUP85	chr17	+	75235099	75235201	75235115	75235201	75234636	75234788	507458441	23,15,8	353350305	16,7,18	164	149	0.384359	0.89138	0.952,0.965,0.98	0.952,0.978,0.939	0.009
1037	ANKLE1	chr19	+	17282056	17282209	17282061	17282209	17281900	17281949	0,0,0	0,1,0	2,1,1	0,0,0	153	149	1	1	NA,0.0,NA	1.0,1.0,1.0	-1
1038	ANKLE1	chr19	+	17282056	17282209	17282061	17282209	17281900	17281982	12,12,0	0,4,2	10,9,21	2,0,0	153	149	0.021908	0.129063	1.0,0.745,0.0	0.83,1.0,1.0	-0.362
1041	STRBP	chr9	-	123124707	123128258	123124707	123125673	123132844	123132968	118112117	0,1,0	150,90,116	0,0,0	298	149	1	1	1.0,0.982,1.0	1.0,1.0,1.0	-0.006
1047	ZNF518A	chr10	+	96133555	96133648	96133582	96133648	96132585	96132670	10,4,6	12,34,25	13,3,15	14,27,12	175	149	0.205973	0.602634	0.415,0.091,0.17	0.442,0.086,0.516	-0.123
1048	ZNF518A	chr10	+	96155325	96156047	96155923	96156047	96151415	96151566	24,27,27	0,0,0	12,26,26	1,0,1	298	149	1	1	1.0,1.0,1.0	0.857,1.0,0.929	0.071
1049	ZNF518A	chr10	+	96156196	96163759	96157889	96163759	96155923	96156047	114,80,80	0,0,2	76,67,68	0,1,2	298	149	0.689091	1	1.0,1.0,0.952	1.0,0.971,0.944	0.012
1050	TRIM54	chr2	+	27306079	27306102	27306082	27306102	27305583	27305817	13,10,15	1,0,0	10,7,11	0,0,1	151	149	1	1	0.928,1.0,1.0	1.0,1.0,0.916	0.004
1051	CYB561D1	chr1	+	109495678	109500435	109495755	109500435	109495142	109495180	5,4,4	23,22,28	11,12,14	21,15,25	225	149	0.000265779	0.00439092	0.126,0.107,0.086	0.258,0.346,0.271	-0.185
1055	NSUN4	chr1	+	46344800	46345144	46344872	46345144	46340806	46340919	123,73,99	4,0,4	103116122	3,8,1	220	149	0.506583	1	0.954,1.0,0.944	0.959,0.908,0.988	0.014
1057	NSUN4	chr1	+	46361569	46365018	46361768	46365018	46360703	46360828	238192188	0,0,0	201234201	0,0,4	298	149	1	1	1.0,1.0,1.0	1.0,1.0,0.962	0.013
1058	NSUN4	chr1	+	46367788	46369218	46368385	46369218	46361569	46361696	4,2,4	0,0,0	2,3,10	4,0,3	298	149	2.2472e-05	0.000661482	1.0,1.0,1.0	0.2,1.0,0.625	0.392
1061	POLR3C	chr1	+	145833473	145833582	145833489	145833582	145833259	145833364	1,3,0	153120178	0,2,0	234210240	164	149	1	1	0.006,0.022,0.0	0.0,0.009,0.0	0.006
1062	POLR3C	chr1	+	145836493	145836866	145836814	145836866	145833473	145833582	162121169	0,5,0	210164202	0,0,0	298	149	0.597023	1	1.0,0.924,1.0	1.0,1.0,1.0	-0.025
1063	PEX16	chr11	-	45909662	45910312	45909662	45910177	45910897	45910962	35,43,58	13,2,1	66,69,73	0,4,0	283	149	0.00102795	0.0130562	0.586,0.919,0.968	1.0,0.901,1.0	-0.143
1064	TRIQK	chr8	-	92916928	92917010	92916928	92917007	92921502	92921660	29,31,7	5,5,10	15,17,19	6,7,3	151	149	0.863608	1	0.851,0.86,0.409	0.712,0.706,0.862	-0.053
1065	TRIQK	chr8	-	92916928	92917010	92916928	92917007	92954405	92954564	36,35,33	10,25,12	13,33,20	20,17,20	151	149	0.0390076	0.194435	0.78,0.58,0.731	0.391,0.657,0.497	0.182
1066	STARD3	chr17	+	39658708	39658820	39658721	39658820	39658404	39658522	3,7,7	150184183	3,6,19	253181231	161	149	0.354444	0.85502	0.018,0.034,0.034	0.011,0.03,0.071	-0.009
1070	LOC105375610	chr7	+	157502806	157503109	157502983	157503109	157501369	157502342	4,16,5	2,0,2	2,1,3	0,0,0	298	149	0.046512	0.22025	0.5,1.0,0.556	1.0,1.0,1.0	-0.315
1072	FOLR3	chr11	+	72138832	72139149	72138960	72139149	72135946	72136120	2,1,0	2,1,9	4,1,3	5,16,1	276	149	0.083907	0.329316	0.351,0.351,0.0	0.302,0.033,0.618	-0.084
1073	TRPC3	chr4	-	121882353	121882429	121882353	121882426	121899611	121899695	1,4,2	0,0,0	5,15,6	0,0,2	151	149	1	1	1.0,1.0,1.0	1.0,1.0,0.747	0.084
1074	CORO1C	chr12	-	108653037	108653181	108653037	108653060	108654305	108654410	2,4,7	0,0,1	8,16,10	7,4,0	269	149	0.000201804	0.00352369	1.0,1.0,0.795	0.388,0.689,1.0	0.239
1075	CORO1C	chr12	-	108657303	108657457	108657303	108657423	108657528	108657575	1,0,1	8,2,0	5,6,4	5,8,3	182	149	0.00383838	0.0355407	0.093,0.0,1.0	0.45,0.38,0.522	-0.086
1076	TMC4	chr19	-	54160466	54160610	54160466	54160545	54160877	54161033	2,3,0	12,9,4	0,1,0	5,5,2	213	149	0.0640275	0.274138	0.104,0.189,0.0	0.0,0.123,0.0	0.057
1086	PCYT2	chr17	-	81908875	81909037	81908875	81909035	81909513	81909602	30,27,27	0,0,0	31,31,22	0,0,1	150	149	1	1	1.0,1.0,1.0	1.0,1.0,0.956	0.015
1087	PCYT2	chr17	-	81908875	81909321	81908875	81909035	81909513	81909602	1,4,1	0,0,0	6,9,2	0,0,1	298	149	1	1	1.0,1.0,1.0	1.0,1.0,0.5	0.167
1088	PCYT2	chr17	-	81908875	81909321	81908875	81909037	81909513	81909602	1,4,1	30,27,27	6,9,3	31,31,22	298	149	0.00653617	0.0534739	0.016,0.069,0.018	0.088,0.127,0.064	-0.059
1089	MPHOSPH9	chr12	-	123162114	123162218	123162114	123162192	123163013	123163134	79,73,52	5,12,4	18,27,31	1,1,7	174	149	0.887263	1	0.931,0.839,0.918	0.939,0.959,0.791	0
1090	MPHOSPH9	chr12	-	123162114	123162218	123162114	123162192	123163949	123164090	30,7,9	0,0,0	3,8,5	1,4,2	174	149	6.2302e-06	0.000229045	1.0,1.0,1.0	0.72,0.631,0.682	0.322
1091	MPHOSPH9	chr12	-	123163949	123164101	123163949	123164090	123165301	123165477	4,2,1	70,51,50	4,1,4	39,30,38	159	149	0.1817	0.558038	0.051,0.035,0.018	0.088,0.03,0.09	-0.035
1092	MPHOSPH9	chr12	-	123227462	123227616	123227462	123227572	123230260	123230522	50,57,53	7,3,7	43,32,16	0,2,7	192	149	0.713435	1	0.847,0.936,0.855	1.0,0.925,0.639	0.025
1096	NRP1	chr10	-	33186216	33186491	33186216	33186488	33192280	33192418	0,0,0	11,11,8	0,0,2	31,16,16	151	149	1	1	0.0,0.0,0.0	0.0,0.0,0.11	-0.037
1097	STK26	chrX	+	132068083	132068323	132068214	132068323	132063432	132063489	2,1,3	120122164	7,0,4	99,63,92	279	149	0.230117	0.646985	0.009,0.004,0.01	0.036,0.0,0.023	-0.012
1100	SZRD1	chr1	+	16393227	16393482	16393230	16393482	16367241	16367308	59,57,72	54,66,51	70,92,97	63,101,89	151	149	0.692478	1	0.519,0.46,0.582	0.523,0.473,0.518	0.016
1101	SZRD1	chr1	+	16393227	16393482	16393230	16393482	16391374	16391424	48,59,44	49,37,26	38,40,46	25,27,25	151	149	0.443258	0.972332	0.492,0.611,0.625	0.6,0.594,0.645	-0.037
1102	ARRB2	chr17	+	4720392	4720640	4720585	4720640	4720215	4720299	248272295	1,0,0	246187242	2,0,1	298	149	1	1	0.992,1.0,1.0	0.984,1.0,0.992	0.005
1103	ARRB2	chr17	+	4720549	4720640	4720585	4720640	4720392	4720472	23,18,11	194238233	18,19,14	141150186	184	149	0.169701	0.53242	0.088,0.058,0.037	0.094,0.093,0.057	-0.02
1105	SLC6A6	chr3	+	14443623	14443863	14443627	14443863	14416411	14416453	87,28,81	2,2,1	67,77,87	1,0,5	152	149	0.977143	1	0.977,0.932,0.988	0.985,1.0,0.945	-0.011
1106	ADGRG6	chr6	+	142367565	142367910	142367568	142367910	142309543	142309644	5,17,4	109129118	4,1,2	77,52,82	151	149	0.0159649	0.103313	0.043,0.115,0.032	0.049,0.019,0.024	0.033
1112	LPAR2	chr19	-	19627396	19627969	19627396	19627504	19628091	19628220	12,9,8	4,0,1	15,11,22	2,5,2	298	149	0.578139	1	0.6,1.0,0.8	0.789,0.524,0.846	0.08
1114	GRAMD2B	chr5	+	126465376	126465545	126465425	126465545	126360386	126360459	2,7,0	20,24,24	2,1,1	41,19,18	197	149	0.084762	0.331626	0.07,0.181,0.0	0.036,0.038,0.04	0.046
1115	GRAMD2B	chr5	+	126465376	126465545	126465425	126465545	126371309	126371567	2,2,0	0,0,0	0,1,1	1,0,0	197	149	1	1	1.0,1.0,NA	0.0,1.0,1.0	0.333
1116	GRAMD2B	chr5	+	126465376	126465545	126465425	126465545	126423408	126423689	6,7,9	61,59,40	1,4,2	18,30,53	197	149	0.043016	0.207518	0.069,0.082,0.145	0.04,0.092,0.028	0.045
1117	GRAMD2B	chr5	+	126484398	126484524	126484401	126484524	126483462	126483574	8,12,20	145143155	2,11,5	121,99,104	151	149	0.0637007	0.273817	0.052,0.076,0.113	0.016,0.099,0.045	0.027
1118	RNF2	chr1	+	185091564	185091739	185091578	185091739	185087551	185087640	2,2,7	62,47,87	0,8,2	71,53,82	162	149	0.895891	1	0.029,0.038,0.069	0.0,0.122,0.022	-0.003
1119	DNASE1L1	chrX	-	154409417	154410871	154409417	154409675	154411890	154412101	6,3,10	3,11,0	5,6,0	1,1,2	298	149	0.953802	1	0.5,0.12,1.0	0.714,0.75,0.0	0.052
1120	OTUD5	chrX	-	48922205	48923298	48922205	48923295	48923632	48923746	26,33,36	184144174	15,45,47	170138159	151	149	0.461125	0.994746	0.122,0.184,0.17	0.08,0.243,0.226	-0.024
1121	OTUD5	chrX	-	48922205	48923298	48922205	48923295	48923850	48924052	0,0,0	6,1,2	2,0,1	3,2,4	151	149	0.642051	1	0.0,0.0,0.0	0.397,0.0,0.198	-0.198
1122	LYPLA1	chr8	-	54051011	54051188	54051011	54051146	54052654	54052756	670786681	22,18,12	615557534	7,7,6	190	149	0.00331586	0.0322806	0.96,0.972,0.978	0.986,0.984,0.986	-0.015
1123	LYPLA1	chr8	-	54051011	54051188	54051011	54051146	54055059	54055133	173202158	0,0,2	137125110	4,0,0	190	149	1	1	1.0,1.0,0.984	0.964,1.0,1.0	0.007
1124	WDR59	chr16	-	74938149	74938283	74938149	74938266	74942737	74942826	0,1,0	27,31,43	0,2,0	46,38,32	165	149	1	1	0.0,0.028,0.0	0.0,0.045,0.0	-0.006
1125	GOLGB1	chr3	-	121719645	121719753	121719645	121719750	121722261	121722378	5,24,4	8,7,3	17,10,10	19,12,12	151	149	0.170192	0.533602	0.381,0.772,0.568	0.469,0.451,0.451	0.117
1126	GOLGB1	chr3	-	121719645	121719768	121719645	121719750	121722261	121722378	43,40,47	8,7,3	27,31,33	19,12,12	166	149	0.0001393	0.00265004	0.828,0.837,0.934	0.561,0.699,0.712	0.209
1127	GOLGB1	chr3	-	121719645	121719768	121719645	121719753	121722261	121722378	43,40,47	5,24,4	27,31,33	17,10,10	163	149	0.108534	0.393697	0.887,0.604,0.915	0.592,0.739,0.751	0.108
1130	ELOC	chr8	-	73964486	73964629	73964486	73964625	73972076	73972191	4,3,7	33,30,41	1,1,3	53,38,21	152	149	0.00930065	0.0693212	0.106,0.089,0.143	0.018,0.025,0.123	0.057
1131	ELOC	chr8	-	73964486	73964629	73964486	73964625	73972244	73972287	0,0,0	2,6,9	1,0,0	3,5,3	152	149	1	1	0.0,0.0,0.0	0.246,0.0,0.0	-0.082
1132	TCP11	chr6	-	35118070	35118520	35118070	35118501	35119227	35119391	0,5,3	30,19,36	0,0,0	24,22,21	167	149	0.00465288	0.0407034	0.0,0.19,0.069	0.0,0.0,0.0	0.086
1133	TCP11	chr6	-	35118074	35118501	35118074	35118303	35119227	35119391	58,47,50	0,0,0	48,33,41	0,3,0	298	149	0.818023	1	1.0,1.0,1.0	1.0,0.846,1.0	0.051
1134	TCP11	chr6	-	35118074	35118520	35118074	35118303	35119227	35119391	28,33,17	0,0,0	24,11,20	0,3,0	298	149	0.540438	1	1.0,1.0,1.0	1.0,0.647,1.0	0.118
1135	TCP11	chr6	-	35136106	35136218	35136106	35136203	35140019	35140225	4,1,2	0,1,0	0,1,0	0,0,0	163	149	1	1	1.0,0.478,1.0	NA,1.0,NA	-0.174
1136	TCP11	chr6	-	35136106	35136218	35136106	35136203	35140746	35140884	14,22,16	1,0,0	9,8,8	0,0,0	163	149	1	1	0.928,1.0,1.0	1.0,1.0,1.0	-0.024
1137	TCP11	chr6	-	35136106	35136218	35136106	35136203	35141204	35141339	2,1,2	0,0,0	0,4,0	0,0,1	163	149	1	1	1.0,1.0,1.0	NA,1.0,0.0	0.5
1140	REXO4	chr9	-	133414664	133415011	133414664	133414833	133415661	133415679	146136136	0,0,2	156114158	1,3,0	298	149	0.950272	1	1.0,1.0,0.971	0.987,0.95,1.0	0.011
1141	REXO4	chr9	-	133414664	133415011	133414664	133414833	133416618	133417055	147138136	2,0,0	156121165	0,0,0	298	149	1	1	0.974,1.0,1.0	1.0,1.0,1.0	-0.009
1142	REXO4	chr9	-	133414664	133415011	133414664	133414833	133417619	133418010	342321313	0,6,5	314271356	0,3,0	298	149	0.245099	0.673887	1.0,0.964,0.969	1.0,0.978,1.0	-0.015
1143	SLC30A9	chr4	+	42066484	42066621	42066549	42066621	42065309	42065349	2,0,2	112132120	1,0,0	91,96,102	213	149	1	1	0.012,0.0,0.012	0.008,0.0,0.0	0.005
1144	LEMD2	chr6	-	33786733	33786774	33786733	33786769	33788774	33789130	12,12,9	2,0,0	3,6,5	0,0,0	153	149	1	1	0.854,1.0,1.0	1.0,1.0,1.0	-0.049
1145	NCAPH2	chr22	+	50518127	50518278	50518132	50518278	50517972	50518052	3,5,1	377374378	6,1,6	348315316	153	149	0.816561	1	0.008,0.013,0.003	0.017,0.003,0.018	-0.005
1146	NCAPH2	chr22	+	50522497	50522569	50522500	50522569	50522342	50522415	23,18,24	209139129	19,17,15	144125148	151	149	0.569899	1	0.098,0.113,0.155	0.115,0.118,0.091	0.014
1148	PRNP	chr20	+	4699210	4701588	4699215	4701588	4686455	4686508	95,95,99	2,2,3	111118108	1,2,0	153	149	0.709142	1	0.979,0.979,0.97	0.991,0.983,1.0	-0.015
1149	PRNP	chr20	+	4699210	4701588	4699215	4701588	4686455	4686512	94106112	37,15,29	118100164	23,11,16	153	149	0.00393724	0.036279	0.712,0.873,0.79	0.833,0.899,0.909	-0.089
1150	PRNP	chr20	+	4699210	4701588	4699215	4701588	4686455	4686736	4,4,3	0,0,0	4,4,7	0,1,0	153	149	1	1	1.0,1.0,1.0	1.0,0.796,1.0	0.068
1152	NT5C3A	chr7	-	33029628	33029714	33029628	33029709	33035933	33035988	1,13,0	0,1,1	1,2,0	1,5,0	153	149	1	1	1.0,0.927,0.0	0.493,0.28,NA	0.256
1154	PAK3	chrX	+	111103155	111103306	111103158	111103306	111097574	111097684	1,11,4	11,20,12	19,2,8	14,11,3	151	149	0.0919124	0.349436	0.082,0.352,0.248	0.572,0.152,0.725	-0.256
1155	SERPINB8	chr18	+	63986873	63989374	63986962	63989374	63985092	63985245	160153181	8,27,8	205173183	12,13,11	237	149	0.310041	0.780973	0.926,0.781,0.934	0.915,0.893,0.913	-0.027
1156	TUT4	chr1	-	52423280	52424002	52423280	52423913	52425348	52425507	189161171	13,7,9	126,98,109	7,6,5	237	149	0.832632	1	0.901,0.935,0.923	0.919,0.911,0.932	-0.001
1157	TUT4	chr1	-	52436754	52436975	52436754	52436963	52438219	52438335	14,7,16	46,33,27	10,8,15	18,18,10	160	149	0.0703791	0.292145	0.221,0.165,0.356	0.341,0.293,0.583	-0.158
1158	TUT4	chr1	-	52436754	52436978	52436754	52436963	52438219	52438335	44,29,23	46,33,27	30,10,18	18,18,10	163	149	0.379052	0.885428	0.466,0.445,0.438	0.604,0.337,0.622	-0.071
1159	TUT4	chr1	-	52436754	52436978	52436754	52436975	52438219	52438335	43,29,21	13,7,14	29,7,14	9,5,11	151	149	0.413402	0.930188	0.765,0.803,0.597	0.761,0.58,0.557	0.089
1161	TUT4	chr1	-	52481803	52481923	52481803	52481842	52488908	52489035	82,91,121	18,9,15	87,101,85	3,4,2	229	149	5.79406e-06	0.000213939	0.748,0.868,0.84	0.95,0.943,0.965	-0.134
1162	FAM136A	chr2	-	70300839	70301603	70300839	70300980	70301924	70302067	8,10,24	202247196	7,9,14	186164223	298	149	0.37287	0.877304	0.019,0.02,0.058	0.018,0.027,0.03	0.007
1163	ZNF746	chr7	-	149493988	149494115	149493988	149494070	149494203	149494503	28,22,23	24,9,17	35,32,41	30,18,16	193	149	0.669468	1	0.474,0.654,0.511	0.474,0.579,0.664	-0.026
1170	HNRNPC	chr14	-	21262593	21263829	21262593	21263336	21269297	21269425	257278295	215322882153	278242295	725705755	298	149	0	0	0.056,0.057,0.064	0.161,0.146,0.163	-0.098
1171	EPG5	chr18	-	45876235	45876342	45876235	45876339	45878375	45878448	44,20,53	4,2,12	50,60,67	2,2,3	151	149	0.00112655	0.0140023	0.916,0.908,0.813	0.961,0.967,0.957	-0.083
1172	EPG5	chr18	-	45882273	45882487	45882273	45882431	45884616	45884811	32,26,42	5,0,7	37,29,38	1,5,4	204	149	0.619756	1	0.824,1.0,0.814	0.964,0.809,0.874	-0.003
1178	TERF2	chr16	-	69357517	69357561	69357517	69357558	69361403	69361489	64,76,90	12,12,33	103,87,108	18,18,10	151	149	0.075434	0.30756	0.84,0.862,0.729	0.85,0.827,0.914	-0.053
1179	TERF2	chr16	-	69357517	69357605	69357517	69357558	69361403	69361489	0,2,1	12,12,33	4,2,6	18,18,10	195	149	0.000676719	0.00941894	0.0,0.113,0.023	0.145,0.078,0.314	-0.134
1180	TERF2	chr16	-	69357517	69357605	69357517	69357561	69361403	69361489	0,0,0	64,74,89	0,1,6	99,86,108	192	149	0.624597	1	0.0,0.0,0.0	0.0,0.009,0.041	-0.017
1181	MOV10	chr1	+	112688327	112689138	112688934	112689138	112686965	112687106	51,38,52	4,1,4	40,67,92	3,0,0	298	149	0.00403774	0.0369159	0.864,0.95,0.867	0.87,1.0,1.0	-0.063
1182	MOV10	chr1	+	112698637	112699561	112698714	112699561	112698286	112698478	4,19,7	122113154	9,7,15	66,81,89	225	149	0.0733626	0.302226	0.021,0.1,0.029	0.083,0.054,0.1	-0.029
1183	MOV10	chr1	+	112699457	112699810	112699684	112699810	112698286	112698789	21,26,49	101,92,117	41,43,40	64,78,66	298	149	0.000246382	0.00415227	0.094,0.124,0.173	0.243,0.216,0.233	-0.1
1184	DUS4L	chr7	+	107576365	107576592	107576408	107576592	107575187	107575310	7,15,21	3,0,0	19,25,12	2,0,0	191	149	0.629611	1	0.645,1.0,1.0	0.881,1.0,1.0	-0.079
1185	ACOX3	chr4	-	8366281	8367080	8366281	8366882	8370907	8370994	73,75,64	0,0,0	65,43,37	0,0,3	298	149	0.821554	1	1.0,1.0,1.0	1.0,1.0,0.86	0.047
1186	C19orf54	chr19	-	40740860	40741439	40740860	40741008	40741693	40742770	18,22,31	0,0,0	34,11,26	0,1,0	298	149	1	1	1.0,1.0,1.0	1.0,0.846,1.0	0.051
1187	C19orf54	chr19	-	40740855	40741864	40740855	40741439	40742072	40742189	0,0,1	0,0,0	0,0,7	1,0,0	298	149	1	1	NA,NA,1.0	0.0,NA,1.0	0.5
1188	C19orf54	chr19	-	40740855	40741864	40740855	40741439	40742576	40742770	0,0,1	0,0,0	4,2,2	0,0,3	298	149	1	1	NA,NA,1.0	1.0,1.0,0.25	0.25
1189	C19orf54	chr19	-	40740855	40742770	40740855	40741439	40743914	40743975	9,1,7	0,0,0	4,2,2	0,0,1	298	149	1	1	1.0,1.0,1.0	1.0,1.0,0.5	0.167
1192	SPIN2B	chrX	-	57120404	57120634	57120404	57120631	57121237	57121548	3,0,0	12,14,7	0,0,0	6,14,4	151	149	0.778062	1	0.198,0.0,0.0	0.0,0.0,0.0	0.066
1193	SPIN2B	chrX	-	57119681	57120634	57119681	57120631	57121292	57121548	0,5,1	1,8,3	4,6,1	4,2,10	151	149	0.37134	0.876152	0.0,0.381,0.248	0.497,0.747,0.09	-0.235
1194	INPP5E	chr9	-	136428618	136429807	136428618	136429760	136430276	136430413	105,91,81	11,1,5	64,83,93	6,2,7	195	149	0.766084	1	0.879,0.986,0.925	0.891,0.969,0.91	0.007
1195	INPP5E	chr9	-	136432478	136432586	136432478	136432583	136432955	136433075	37,18,33	4,10,10	18,23,25	13,7,4	151	149	0.57669	1	0.901,0.64,0.765	0.577,0.764,0.86	0.035
1196	CD164	chr6	-	109366513	109369017	109366513	109368325	109370410	109370467	802896823	7,4,0	754721708	0,0,0	298	149	1	1	0.983,0.991,1.0	1.0,1.0,1.0	-0.009
1197	LOC102724701	chr21	-	6228965	6232833	6228965	6230951	6234982	6235147	0,1,0	17,23,26	4,1,1	21,15,15	298	149	0.160648	0.513636	0.0,0.021,0.0	0.087,0.032,0.032	-0.043
1199	MYH10	chr17	-	8576642	8576672	8576642	8576669	8577235	8577338	7,4,10	5,0,0	13,4,13	2,0,2	151	149	0.891382	1	0.58,1.0,1.0	0.865,1.0,0.865	-0.05
1200	TAF1	chrX	+	71376949	71377191	71377012	71377191	71375166	71375286	32,24,11	2,4,2	22,14,7	0,2,2	211	149	0.299954	0.764628	0.919,0.809,0.795	1.0,0.832,0.712	-0.007
1201	TAF1	chrX	+	71392870	71392994	71392874	71392994	71392568	71392718	0,0,1	18,22,17	3,0,0	7,6,7	152	149	0.633322	1	0.0,0.0,0.055	0.296,0.0,0.0	-0.08
1202	TAF1	chrX	+	71397252	71397466	71397255	71397466	71394066	71394245	30,24,33	0,8,0	22,13,9	0,0,2	151	149	0.0329607	0.172381	1.0,0.747,1.0	1.0,1.0,0.816	-0.023
1205	NOTCH2NLB	chr1	-	148596476	148598343	148596476	148597445	148598612	148598695	28,6,17	14,2,1	15,20,48	4,5,7	298	149	0.572233	1	0.5,0.6,0.895	0.652,0.667,0.774	-0.033
1206	MBNL3	chrX	-	132386660	132386811	132386660	132386706	132390846	132391083	2,3,9	0,0,0	5,11,6	0,0,1	253	149	1	1	1.0,1.0,1.0	1.0,1.0,0.779	0.074
1210	TMEM74B	chr20	-	1183770	1184380	1183770	1183885	1185137	1185339	7,2,6	0,0,1	0,2,0	0,0,0	298	149	1	1	1.0,1.0,0.75	NA,1.0,NA	-0.083
1212	IGSF11	chr3	-	118904647	118904798	118904647	118904714	118905595	118905718	1,5,0	0,1,0	0,2,0	0,0,0	232	149	1	1	1.0,0.763,NA	NA,1.0,NA	-0.119
1216	LINC02901	chr6	+	158895220	158895366	158895225	158895366	158888476	158888691	5,9,9	0,0,0	4,9,7	0,0,2	153	149	1	1	1.0,1.0,1.0	1.0,1.0,0.773	0.076
1219	RPGR	chrX	-	38310614	38310773	38310614	38310770	38317315	38317465	18,21,36	0,2,0	20,26,27	6,2,1	151	149	0.00243359	0.0254854	1.0,0.912,1.0	0.767,0.928,0.964	0.084
1220	RPGR	chrX	-	38318828	38318987	38318828	38318984	38321026	38321089	20,44,24	0,0,0	20,17,18	3,0,0	151	149	0.805366	1	1.0,1.0,1.0	0.868,1.0,1.0	0.044
1221	IQCH-AS1	chr15	-	67466493	67466738	67466493	67466711	67518999	67519102	1,0,0	0,0,0	0,0,0	0,0,3	175	149	1	1	1.0,NA,NA	NA,NA,0.0	1
1223	ZNF383	chr19	+	37219598	37219749	37219687	37219749	37218213	37218274	0,0,0	4,0,2	3,5,5	0,0,0	237	149	1	1	0.0,NA,0.0	1.0,1.0,1.0	-1
1229	CDC16	chr13	+	114236798	114236896	114236801	114236896	114234896	114235132	12,19,23	3,1,0	5,15,18	0,0,0	151	149	0.506639	1	0.798,0.949,1.0	1.0,1.0,1.0	-0.084
1230	CDC16	chr13	+	114236798	114236896	114236801	114236896	114236644	114236699	155196112	12,4,11	162151145	16,10,20	151	149	0.0307951	0.163808	0.927,0.98,0.909	0.909,0.937,0.877	0.031
1231	CDC16	chr13	+	114272183	114272481	114272277	114272481	114265149	114265240	668752687	19,28,24	658691680	30,26,27	242	149	0.284191	0.739166	0.956,0.943,0.946	0.931,0.942,0.939	0.011
1232	ZNF140	chr12	+	133083462	133083561	133083465	133083561	133083102	133083229	1,5,4	48,38,29	7,5,3	18,52,33	151	149	0.18856	0.569318	0.02,0.115,0.12	0.277,0.087,0.082	-0.064
1233	ZNF140	chr12	+	133105509	133107428	133105624	133107428	133083465	133083561	64,43,42	1,0,0	39,36,46	0,0,1	263	149	1	1	0.973,1.0,1.0	1.0,1.0,0.963	0.003
1234	GNPDA1	chr5	-	142012287	142012377	142012287	142012339	142012994	142013027	7,1,1	0,0,0	0,1,3	6,4,0	186	149	3.22351e-07	1.75308e-05	1.0,1.0,1.0	0.0,0.167,1.0	0.611
1235	CEACAM19	chr19	+	44683433	44684355	44683436	44684355	44682566	44682620	1,7,6	26,20,29	3,2,2	20,10,12	151	149	0.745258	1	0.037,0.257,0.17	0.129,0.165,0.141	0.01
1236	LRRFIP2	chr3	-	37109652	37109703	37109652	37109700	37110990	37111065	1,2,1	6,2,3	3,6,3	11,9,4	151	149	0.267932	0.711735	0.141,0.497,0.248	0.212,0.397,0.425	-0.049
1237	LRRFIP2	chr3	-	37154613	37154724	37154613	37154656	37174538	37174605	7,10,5	13,9,4	10,9,12	17,12,9	216	149	0.981358	1	0.271,0.434,0.463	0.289,0.341,0.479	0.02
1239	KMT2D	chr12	-	49039723	49041535	49039723	49041442	49041654	49041705	46,15,46	1,0,0	41,40,51	1,0,0	241	149	1	1	0.966,1.0,1.0	0.962,1.0,1.0	0.001
1240	KMT2D	chr12	-	49042088	49042330	49042088	49042309	49042560	49042645	37,27,43	3,2,2	49,28,49	4,4,0	169	149	0.591159	1	0.916,0.922,0.95	0.915,0.861,1.0	0.004
1242	VPS4B	chr18	-	63392119	63393549	63392119	63392186	63397033	63397253	132115110	0,0,0	161100140	1,0,0	298	149	1	1	1.0,1.0,1.0	0.988,1.0,1.0	0.004
1244	BBS2	chr16	-	56498436	56498693	56498436	56498568	56499777	56499907	8,7,9	198193180	9,20,15	198194254	273	149	0.0554731	0.247738	0.022,0.019,0.027	0.024,0.053,0.031	-0.013
1245	BBS2	chr16	-	56498436	56498696	56498436	56498568	56499777	56499907	7,8,17	198193180	7,15,12	198194254	276	149	0.865311	1	0.019,0.022,0.049	0.019,0.04,0.025	0.002
1246	BBS2	chr16	-	56498436	56498696	56498436	56498693	56499777	56499907	0,2,10	1,1,2	0,4,1	2,9,4	151	149	0.0268567	0.149171	0.0,0.664,0.831	0.0,0.305,0.198	0.331
1247	IMPDH1	chr7	-	128409288	128409484	128409288	128409366	128409755	128409982	4,7,6	0,1,0	3,2,3	0,0,0	266	149	1	1	1.0,0.797,1.0	1.0,1.0,1.0	-0.068
1254	ANKS1A	chr6	+	35084117	35084258	35084120	35084258	35083416	35083503	2,9,4	72,59,77	7,6,13	75,76,73	151	149	0.127866	0.445459	0.027,0.131,0.049	0.084,0.072,0.149	-0.033
1255	UCK1	chr9	-	131525928	131526506	131525928	131525977	131528943	131529038	5,0,0	145146168	0,4,1	179169228	298	149	1	1	0.017,0.0,0.0	0.0,0.012,0.002	0.001
1257	UCK1	chr9	-	131529127	131529270	131529127	131529201	131529487	131529584	204171183	6,8,6	286281276	16,3,17	217	149	0.445668	0.975763	0.959,0.936,0.954	0.925,0.985,0.918	0.007
1258	UCK1	chr9	-	131529487	131529584	131529487	131529556	131530485	131530645	192148122	4,11,4	202211227	0,10,7	176	149	0.222957	0.633186	0.976,0.919,0.963	1.0,0.947,0.965	-0.018
1259	UCK1	chr9	-	131530485	131530687	131530485	131530645	131531066	131531263	5,8,14	75,68,122	20,47,34	74,92,80	190	149	3.73424e-09	3.61516e-07	0.05,0.084,0.083	0.175,0.286,0.25	-0.165
1260	UCK1	chr9	-	131530485	131530687	131530485	131530645	131531093	131531263	4,2,3	4,6,1	15,14,8	5,1,15	190	149	0.172998	0.540117	0.44,0.207,0.702	0.702,0.917,0.295	-0.188
1262	SARDH	chr9	-	133663073	133663525	133663073	133663306	133666734	133666870	1,2,3	0,0,2	5,5,4	0,0,0	298	149	0.683091	1	1.0,1.0,0.429	1.0,1.0,1.0	-0.19
1263	ROBO4	chr11	-	124886976	124887213	124886976	124887099	124887357	124887499	16,15,9	4,0,0	44,29,32	0,0,2	262	149	0.213485	0.617578	0.695,1.0,1.0	1.0,1.0,0.901	-0.069
1265	ROBO4	chr11	-	124896931	124897261	124896931	124897055	124897725	124897865	11,11,8	0,0,0	3,10,21	0,3,0	298	149	0.454971	0.986601	1.0,1.0,1.0	1.0,0.625,1.0	0.125
1280	VILL	chr3	+	38006426	38006700	38006448	38006700	38006180	38006252	1,1,0	26,15,31	1,1,0	25,21,14	170	149	1	1	0.033,0.055,0.0	0.034,0.04,0.0	0.005
1281	DZANK1	chr20	-	18412645	18412853	18412645	18412835	18414347	18414512	8,20,5	0,0,0	9,7,6	0,1,0	166	149	1	1	1.0,1.0,1.0	1.0,0.863,1.0	0.046
1282	DZANK1	chr20	-	18452614	18452697	18452614	18452682	18453730	18453827	0,0,0	3,0,1	3,0,2	0,0,3	163	149	1	1	0.0,NA,0.0	1.0,NA,0.379	-0.69
1283	DZANK1	chr20	-	18452614	18452739	18452614	18452682	18453730	18453827	0,0,4	3,0,1	6,2,0	0,0,3	205	149	1	1	0.0,NA,0.744	1.0,1.0,0.0	-0.295
1284	DZANK1	chr20	-	18452614	18452739	18452614	18452697	18453730	18453827	0,0,4	0,0,0	3,2,0	0,0,2	190	149	1	1	NA,NA,1.0	1.0,1.0,0.0	0.333
1290	DZANK1	chr20	-	18465249	18465379	18465249	18465377	18466995	18467030	0,0,0	1,0,0	0,1,1	0,0,0	150	149	1	1	0.0,NA,NA	NA,1.0,1.0	-1
1293	SH3BP1	chr22	+	37655271	37656117	37655925	37656117	37653778	37653873	86,97,99	1,0,3	108,99,91	2,0,3	298	149	0.677933	1	0.977,1.0,0.943	0.964,1.0,0.938	0.006
1294	MYLK	chr3	-	123618638	123618770	123618638	123618767	123620206	123620336	34,42,17	2,5,4	26,34,28	16,6,5	151	149	0.0202417	0.122989	0.944,0.892,0.807	0.616,0.848,0.847	0.111
1295	AP4M1	chr7	+	100106657	100107176	100106780	100107176	100106402	100106514	170118125	3,6,5	129145135	2,6,4	271	149	0.675693	1	0.969,0.915,0.932	0.973,0.93,0.949	-0.012
1297	MYRF	chr11	+	61780956	61781045	61780959	61781045	61780221	61780290	29,19,35	21,36,29	10,16,24	14,24,13	151	149	0.987086	1	0.577,0.342,0.544	0.413,0.397,0.646	0.002
1298	MYRF	chr11	+	61780956	61781045	61780959	61781045	61780711	61780792	4,0,7	9,4,8	6,1,1	4,6,8	151	149	0.774413	1	0.305,0.0,0.463	0.597,0.141,0.11	-0.027
1299	MYRF	chr11	+	61783497	61783600	61783512	61783600	61781572	61781824	20,16,21	86,61,110	16,13,11	55,43,53	163	149	0.532612	1	0.175,0.193,0.149	0.21,0.217,0.159	-0.023
1300	IKZF5	chr10	-	122998492	122998671	122998492	122998658	123006239	123006347	5,2,9	4,0,0	7,11,4	2,0,0	161	149	0.371866	0.87627	0.536,1.0,1.0	0.764,1.0,1.0	-0.076
1301	IKZF5	chr10	-	122998021	122998671	122998021	122998658	123007025	123007176	23,25,16	3,9,7	24,31,40	1,1,9	161	149	0.0216991	0.128517	0.876,0.72,0.679	0.957,0.966,0.804	-0.151
1302	IKZF5	chr10	-	123007025	123007176	123007025	123007150	123008693	123008795	19,17,23	1,3,0	18,25,26	4,7,1	174	149	0.0223112	0.130731	0.942,0.829,1.0	0.794,0.754,0.957	0.089
1303	P2RX4	chr12	+	121228962	121229099	121229033	121229099	121228724	121228866	108129150	7,2,1	104119104	4,4,0	219	149	0.885177	1	0.913,0.978,0.99	0.946,0.953,1.0	-0.006
1304	SDF4	chr1	-	1216930	1217804	1216930	1217688	1218457	1218633	33,25,32	239310294	47,71,88	257240212	264	149	5.16149e-10	6.16056e-08	0.072,0.044,0.058	0.094,0.143,0.19	-0.084
1305	SDF4	chr1	-	1218457	1218927	1218457	1218633	1223243	1223357	474417462	0,0,0	396361401	6,10,3	298	149	0.000799878	0.0107386	1.0,1.0,1.0	0.971,0.948,0.985	0.032
1311	ELMO2	chr20	-	46394404	46394532	46394404	46394503	46398696	46398771	52,28,20	7,6,13	33,24,28	3,3,7	177	149	0.136305	0.463554	0.862,0.797,0.564	0.903,0.871,0.771	-0.107
1312	SFI1	chr22	+	31508254	31508376	31508258	31508376	31496140	31496637	17,14,10	2,0,0	7,8,9	4,3,0	152	149	0.00154829	0.0177737	0.893,1.0,1.0	0.632,0.723,1.0	0.179
1313	ARTN	chr1	+	43936068	43936231	43936092	43936231	43935589	43935716	5,11,1	0,2,6	1,4,3	2,1,0	172	149	0.255388	0.690619	1.0,0.827,0.126	0.302,0.776,1.0	-0.042
1314	GDA	chr9	+	72195499	72195588	72195503	72195588	72149439	72149682	51,76,82	4,6,1	122,81,80	11,2,2	152	149	0.742884	1	0.926,0.925,0.988	0.916,0.975,0.975	-0.009
1315	GDA	chr9	+	72248271	72250841	72250749	72250841	72247405	72247433	117105100	0,8,10	116119123	9,13,11	298	149	0.0917801	0.349406	1.0,0.868,0.833	0.866,0.821,0.848	0.055
1316	PTH1R	chr3	+	46895695	46895869	46895734	46895869	46893906	46894009	4,0,0	16,5,17	0,2,1	18,16,21	187	149	0.523748	1	0.166,0.0,0.0	0.0,0.091,0.037	0.013
1317	PTH1R	chr3	+	46902525	46902667	46902529	46902667	46901765	46901860	22,30,21	2,0,2	24,21,43	0,0,0	152	149	0.58308	1	0.915,1.0,0.911	1.0,1.0,1.0	-0.058
1323	TLR2	chr4	+	153687901	153687988	153687916	153687988	153684279	153684360	0,3,0	1,0,0	2,0,0	1,0,0	163	149	1	1	0.0,1.0,NA	0.646,NA,NA	-0.146
1328	CAP1	chr1	+	40059333	40059458	40059336	40059458	40040239	40040467	1,0,3	0,0,0	3,6,6	0,0,2	151	149	1	1	1.0,NA,1.0	1.0,1.0,0.747	0.084
1329	CAP1	chr1	+	40059333	40059458	40059336	40059458	40040728	40040783	23,37,18	79,65,48	24,27,38	71,55,75	151	149	0.675123	1	0.223,0.36,0.27	0.25,0.326,0.333	-0.019
1330	CAP1	chr1	+	40059333	40059458	40059336	40059458	40040728	40040801	77,93,65	209156190	96,70,86	179188196	151	149	0.733978	1	0.267,0.37,0.252	0.346,0.269,0.302	-0.009
1331	CAP1	chr1	+	40059333	40059458	40059336	40059458	40041025	40041143	0,0,9	0,0,0	2,6,7	4,1,0	151	149	1	1	NA,NA,1.0	0.33,0.856,1.0	0.271
1332	CAP1	chr1	+	40059333	40059458	40059336	40059458	40041428	40041493	7,7,12	4,13,10	4,17,24	8,13,12	151	149	0.634444	1	0.633,0.347,0.542	0.33,0.563,0.664	-0.012
1333	CAP1	chr1	+	40060066	40060170	40060069	40060170	40059333	40059458	124413301155	108104106	111811581332	105,99,90	151	149	0.710863	1	0.919,0.927,0.915	0.913,0.92,0.936	-0.003
1334	RXRB	chr6	-	33195362	33195466	33195362	33195454	33195569	33195702	170131167	133121156	112,98,142	138141151	160	149	0.00841986	0.0646285	0.543,0.502,0.499	0.43,0.393,0.467	0.085
1335	RXRB	chr6	-	33198307	33198464	33198307	33198361	33199168	33199460	313273299	1,8,4	218231311	5,4,10	251	149	0.132851	0.455362	0.995,0.953,0.978	0.963,0.972,0.949	0.014
1336	RXRB	chr6	-	33198307	33198464	33198307	33198361	33200766	33200853	143108141	2,0,1	97115120	0,0,0	251	149	1	1	0.977,1.0,0.988	1.0,1.0,1.0	-0.012
1337	PRPF38B	chr1	+	108697809	108698827	108698603	108698827	108696276	108696351	13,14,26	5,2,4	6,19,14	2,1,2	298	149	0.24489	0.67379	0.565,0.778,0.765	0.6,0.905,0.778	-0.058
1338	PRPF38B	chr1	+	108697946	108698827	108698603	108698827	108697809	108697863	25,27,32	0,9,4	16,21,40	0,1,2	298	149	0.00455688	0.0400542	1.0,0.6,0.8	1.0,0.913,0.909	-0.141
1339	SBF1	chr22	-	50467531	50467693	50467531	50467690	50467785	50467923	14,13,26	111,116,96	21,19,21	63,47,59	151	149	0.000805429	0.0107799	0.111,0.1,0.211	0.248,0.285,0.26	-0.124
1341	PAX2	chr10	+	100827542	100829944	100827561	100829944	100827008	100827095	0,0,0	4,0,0	0,0,1	2,0,0	167	149	1	1	0.0,NA,NA	0.0,NA,1.0	-0.5
1343	ABCG2	chr4	-	88113302	88113553	88113302	88113547	88114956	88115058	4,3,0	0,0,2	5,7,7	0,0,0	154	149	0.312411	0.785128	1.0,1.0,0.0	1.0,1.0,1.0	-0.333
1344	ZBED5	chr11	-	10852705	10855118	10852705	10855086	10856143	10856257	8,5,4	39,26,31	7,8,4	50,30,38	180	149	0.89373	1	0.145,0.137,0.097	0.104,0.181,0.08	0.005
1345	ATP8B1	chr18	-	57731626	57731832	57731626	57731829	57802997	57803315	0,15,1	8,5,2	7,12,15	5,8,13	151	149	0.164681	0.520823	0.0,0.747,0.33	0.58,0.597,0.532	-0.211
1348	CAB39L	chr13	-	49433317	49433393	49433317	49433390	49434085	49434223	28,24,26	1,11,8	44,27,18	2,5,3	151	149	0.0682447	0.286183	0.965,0.683,0.762	0.956,0.842,0.856	-0.081
1350	DOCK3	chr3	+	51361858	51361997	51361921	51361997	51360510	51360632	23,15,32	0,0,3	13,22,15	1,0,0	211	149	0.950699	1	1.0,1.0,0.883	0.902,1.0,1.0	-0.006
1351	DOCK3	chr3	+	51374468	51374587	51374486	51374587	51362526	51362674	15,13,17	13,3,9	12,19,17	15,10,5	166	149	0.756663	1	0.509,0.795,0.629	0.418,0.63,0.753	0.044
1352	CEP55	chr10	+	93503090	93503388	93503101	93503388	93500039	93500085	0,0,1	7,4,6	3,0,0	8,9,9	159	149	0.615522	1	0.0,0.0,0.135	0.26,0.0,0.0	-0.042
1353	CEP55	chr10	+	93503090	93503388	93503112	93503388	93500039	93500085	2,0,1	22,5,5	5,1,1	18,5,19	170	149	0.0845373	0.331193	0.074,0.0,0.149	0.196,0.149,0.044	-0.055
1354	CEP55	chr10	+	93503101	93503388	93503112	93503388	93500039	93500085	9,4,6	22,5,5	10,10,10	18,5,19	159	149	0.656623	1	0.277,0.428,0.529	0.342,0.652,0.33	-0.03
1355	CEP55	chr10	+	93503090	93503388	93503101	93503388	93500039	93500234	6,3,9	29,21,8	5,0,2	14,5,17	159	149	0.187851	0.568907	0.162,0.118,0.513	0.251,0.0,0.099	0.148
1356	CEP55	chr10	+	93503090	93503388	93503112	93503388	93500039	93500234	8,3,9	319396319	7,1,3	216203206	170	149	0.608333	1	0.022,0.007,0.024	0.028,0.004,0.013	0.003
1357	CEP55	chr10	+	93503101	93503388	93503112	93503388	93500039	93500234	31,21,8	319396319	16,6,18	216203206	159	149	0.75601	1	0.083,0.047,0.023	0.065,0.027,0.076	-0.005
1361	NUP210	chr3	-	13344827	13345186	13344827	13344975	13347089	13347709	2,6,21	7,0,0	15,21,20	2,7,3	298	149	0.27158	0.716184	0.125,1.0,1.0	0.789,0.6,0.769	-0.011
1362	NUP210	chr3	-	13346032	13347908	13346032	13347368	13351878	13351980	12,1,18	2,0,1	37,29,22	1,3,0	298	149	0.671194	1	0.75,1.0,0.9	0.949,0.829,1.0	-0.043
1363	AP3S2	chr15	-	89889048	89889140	89889048	89889136	89893880	89893994	41,42,75	2,0,5	48,37,52	7,2,0	152	149	0.473372	1	0.953,1.0,0.936	0.87,0.948,1.0	0.024
1365	PCID2	chr13	-	113177535	113178008	113177535	113177976	113178173	113178287	93,95,91	54,45,59	65,73,63	16,10,35	180	149	0.00903092	0.068009	0.588,0.636,0.561	0.771,0.858,0.598	-0.147
1366	PIGV	chr1	+	26797562	26800659	26797614	26800659	26794112	26795234	64,70,63	7,6,3	56,54,53	0,4,3	200	149	0.0757282	0.307985	0.872,0.897,0.94	1.0,0.91,0.929	-0.043
1367	CDIPT	chr16	-	29862585	29862720	29862585	29862635	29862814	29863226	246260260	8,9,4	322284273	8,9,12	233	149	0.481186	1	0.952,0.949,0.977	0.963,0.953,0.936	0.009
1368	DNM2	chr19	+	10830977	10831903	10830980	10831903	10830126	10830378	433407495	147146156	388388385	171142148	151	149	0.148515	0.48997	0.744,0.733,0.758	0.691,0.729,0.72	0.032
1369	AVIL	chr12	-	57815256	57815692	57815256	57815352	57815974	57816555	0,2,0	0,0,0	0,0,0	1,0,0	298	149	1	1	NA,1.0,NA	0.0,NA,NA	1
1370	NSFL1C	chr20	-	1445665	1446149	1445665	1445830	1452492	1452630	3,3,3	577580557	7,15,15	475474567	298	149	0.6291	1	0.003,0.003,0.003	0.007,0.016,0.013	-0.009
1371	NSFL1C	chr20	-	1454966	1455132	1454966	1455037	1455713	1455719	478490499	0,1,0	424346393	0,0,0	243	149	1	1	1.0,0.997,1.0	1.0,1.0,1.0	-0.001
1372	NSFL1C	chr20	-	1454966	1455132	1454966	1455037	1458199	1458274	9071048943	15,12,5	753608665	2,3,3	243	149	0.0307215	0.163516	0.974,0.982,0.991	0.996,0.992,0.993	-0.011
1374	ZNF30	chr19	+	34933624	34933723	34933627	34933723	34931842	34931993	1,2,3	4,6,1	2,2,3	0,3,6	151	149	0.441298	0.969852	0.198,0.248,0.747	1.0,0.397,0.33	-0.178
1376	MIEF1	chr22	+	39509337	39509571	39509421	39509571	39504202	39504534	1,3,0	1,2,5	2,4,0	2,6,2	232	149	0.575027	1	0.391,0.491,0.0	0.391,0.3,0.0	0.064
1377	MIEF1	chr22	+	39509337	39509571	39509443	39509571	39504202	39504534	2,5,1	0,2,3	2,6,5	0,6,2	254	149	0.907123	1	1.0,0.595,0.164	1.0,0.37,0.595	-0.069
1378	MIEF1	chr22	+	39509421	39509571	39509443	39509571	39504202	39504534	2,4,6	0,2,3	2,8,7	0,6,2	170	149	0.842178	1	1.0,0.637,0.637	1.0,0.539,0.754	-0.006
1379	MIEF1	chr22	+	39512231	39512494	39512317	39512494	39511848	39512026	80,68,63	24,30,19	64,80,81	49,36,24	234	149	0.206168	0.603001	0.68,0.591,0.679	0.454,0.586,0.682	0.076
1380	ZNF582	chr19	-	56382750	56385184	56382750	56382918	56390000	56390096	50,31,21	0,0,2	25,31,31	3,3,0	298	149	0.0195384	0.119718	1.0,1.0,0.84	0.806,0.838,1.0	0.065
1381	DYNLT1	chr6	-	158637127	158637205	158637127	158637185	158637770	158637894	556646621	1,6,0	410369444	1,1,2	168	149	1	1	0.998,0.99,1.0	0.997,0.997,0.995	0
1383	ALS2	chr2	-	201704453	201704603	201704453	201704583	201705138	201705200	58,53,53	0,0,1	72,66,56	2,1,1	168	149	0.51741	1	1.0,1.0,0.979	0.97,0.983,0.98	0.015
1384	ALS2	chr2	-	201715671	201715839	201715671	201715836	201718076	201718210	65,91,95	24,26,10	66,92,65	9,25,20	151	149	0.985553	1	0.728,0.775,0.904	0.879,0.784,0.762	-0.006
1385	INTS14	chr15	-	65593427	65593572	65593427	65593569	65595732	65595825	126,131,96	0,0,2	155159139	4,2,1	151	149	0.66507	1	1.0,1.0,0.979	0.975,0.987,0.993	0.008
1386	INTS14	chr15	-	65605128	65605236	65605128	65605232	65607301	65607425	10,13,8	0,0,0	6,18,3	1,7,0	152	149	6.96511e-05	0.00156814	1.0,1.0,1.0	0.855,0.716,1.0	0.143
1387	INTS14	chr15	-	65607301	65607442	65607301	65607425	65610795	65611131	28,24,40	0,3,2	30,23,27	0,0,0	165	149	0.299717	0.764472	1.0,0.878,0.948	1.0,1.0,1.0	-0.058
1388	INTS14	chr15	-	65607158	65607442	65607158	65607425	65611097	65611131	36,23,44	2,11,0	40,46,27	13,2,6	165	149	0.279334	0.730394	0.942,0.654,1.0	0.735,0.954,0.803	0.035
1392	DERL2	chr17	-	5480386	5481389	5480386	5480582	5482808	5482882	172186171	17,6,10	255269233	18,2,1	298	149	0.00570318	0.0477806	0.835,0.939,0.895	0.876,0.985,0.991	-0.061
1393	DERL2	chr17	-	5485150	5485216	5485150	5485213	5485862	5486178	1,7,2	0,0,0	0,4,1	1,0,2	151	149	0.244504	0.673526	1.0,1.0,1.0	0.0,1.0,0.33	0.557
1394	DERL2	chr17	-	5485150	5485216	5485150	5485213	5486068	5486178	83,99,77	2,9,5	152142118	7,5,12	151	149	0.915404	1	0.976,0.916,0.938	0.955,0.966,0.907	0.001
1396	ABTB1	chr3	+	127674344	127674418	127674390	127674418	127672951	127673081	9,11,14	25,15,12	5,7,5	31,10,24	194	149	0.0295584	0.158882	0.217,0.36,0.473	0.11,0.35,0.138	0.151
1397	ABTB1	chr3	+	127677464	127677843	127677675	127677843	127677167	127677286	90,89,122	0,1,0	50,78,63	3,0,1	298	149	0.58987	1	1.0,0.978,1.0	0.893,1.0,0.969	0.039
1398	NUP214	chr9	+	131146128	131146304	131146161	131146304	131144279	131144754	86,125,89	29,30,20	139122118	12,14,31	181	149	0.0109756	0.0779038	0.709,0.774,0.786	0.905,0.878,0.758	-0.091
1404	E2F6	chr2	-	11453581	11453798	11453581	11453722	11455341	11455474	65,80,88	1,0,0	128127138	0,0,0	224	149	1	1	0.977,1.0,1.0	1.0,1.0,1.0	-0.008
1405	E2F6	chr2	-	11453581	11453798	11453581	11453722	11457178	11457233	136148156	0,0,0	163208206	0,1,0	224	149	1	1	1.0,1.0,1.0	1.0,0.993,1.0	0.002
1406	ZNF700	chr19	+	11947171	11947307	11947180	11947307	11925106	11925273	0,0,0	15,9,10	4,0,1	12,21,15	157	149	0.106091	0.386928	0.0,0.0,0.0	0.24,0.0,0.06	-0.1
1407	RHPN1	chr8	+	143378893	143379078	143378911	143379078	143378695	143378820	3,2,1	66,57,70	3,3,16	43,40,60	166	149	0.000114215	0.00227724	0.039,0.031,0.013	0.059,0.063,0.193	-0.077
1408	RHPN1	chr8	+	143380061	143380175	143380064	143380175	143379828	143379985	51,31,32	44,23,40	36,19,28	14,26,29	151	149	0.700134	1	0.534,0.571,0.441	0.717,0.419,0.488	-0.026
1409	RHPN1	chr8	+	143380064	143380783	143380588	143380783	143379828	143379985	123,89,102	0,3,1	78,96,105	1,0,1	298	149	0.508489	1	1.0,0.937,0.981	0.975,1.0,0.981	-0.013
1410	PDXDC1	chr16	+	14998339	14998405	14998342	14998405	14997752	14997826	95,80,101	0,5,1	108,113,82	2,4,0	151	149	0.922194	1	1.0,0.94,0.99	0.982,0.965,1.0	-0.006
1411	PDXDC1	chr16	+	15035950	15037695	15036015	15037695	15035448	15035553	7,6,5	215196210	27,13,12	232248227	213	149	0.000334946	0.00535484	0.022,0.021,0.016	0.075,0.035,0.036	-0.029
1415	USP47	chr11	+	11922723	11922891	11922735	11922891	11920341	11920494	107114163	3,2,0	138102123	6,1,2	160	149	0.212659	0.615765	0.971,0.982,1.0	0.955,0.99,0.983	0.008
1416	USP47	chr11	+	11938256	11938372	11938259	11938372	11936302	11936510	107,93,101	0,0,3	109,85,84	0,2,4	151	149	0.569433	1	1.0,1.0,0.971	1.0,0.977,0.954	0.013
1417	EXOC1	chr4	+	55892544	55892711	55892634	55892711	55891314	55891422	3,0,5	116,95,116	2,4,2	100,133,99	238	149	0.931521	1	0.016,0.0,0.026	0.012,0.018,0.012	0
1418	PLD1	chr3	-	171708754	171708973	171708754	171708838	171709559	171709709	0,0,0	16,10,15	2,0,0	23,13,10	283	149	1	1	0.0,0.0,0.0	0.044,0.0,0.0	-0.015
1419	ARL6	chr3	+	97791213	97791826	97791770	97791826	97787989	97788119	1,1,5	59,48,65	9,8,3	55,52,29	298	149	0.00107821	0.0135562	0.008,0.01,0.037	0.076,0.071,0.049	-0.047
1420	ARL6	chr3	+	97800702	97801113	97800765	97801113	97798023	97798203	3,4,15	0,0,0	2,5,9	0,0,1	211	149	1	1	1.0,1.0,1.0	1.0,1.0,0.864	0.045
1421	ACBD5	chr10	-	27219722	27219857	27219722	27219803	27223206	27223239	51,58,64	0,1,0	46,67,60	1,0,1	202	149	1	1	1.0,0.977,1.0	0.971,1.0,0.978	0.009
1423	ACBD5	chr10	-	27240318	27240484	27240318	27240474	27240673	27240879	18,28,32	14,7,14	21,10,20	7,5,24	158	149	0.401233	0.914211	0.548,0.79,0.683	0.739,0.654,0.44	0.063
1424	ACBD5	chr10	-	27240318	27240484	27240318	27240474	27242058	27242111	3,7,4	1,0,2	6,2,6	0,2,0	158	149	0.846106	1	0.739,1.0,0.654	1.0,0.485,1.0	-0.031
1425	STRIP2	chr7	+	129462587	129462730	129462649	129462730	129460300	129460372	2,1,0	6,0,0	2,1,3	2,2,1	210	149	1	1	0.191,1.0,NA	0.415,0.262,0.68	0.143
1426	STRIP2	chr7	+	129462587	129462730	129462649	129462730	129460300	129460497	3,1,0	0,0,0	2,1,3	0,0,2	210	149	1	1	1.0,1.0,NA	1.0,1.0,0.516	0.161
1429	ZNF346	chr5	+	177044388	177044533	177044391	177044533	177041125	177041229	2,0,1	0,0,4	2,0,0	0,0,0	151	149	1	1	1.0,NA,0.198	1.0,NA,NA	-0.401
1430	ZNF346	chr5	+	177050702	177050936	177050750	177050936	177044388	177044533	8,15,7	45,32,36	23,11,28	25,18,14	196	149	9.66858e-05	0.00200101	0.119,0.263,0.129	0.412,0.317,0.603	-0.274
1435	ZWINT	chr10	-	56358555	56358724	56358555	56358687	56358804	56358947	557655612	14,21,5	488453448	16,18,10	185	149	0.126547	0.442634	0.97,0.962,0.99	0.961,0.953,0.973	0.012
1438	E2F5	chr8	+	85212156	85212204	85212159	85212204	85209141	85209409	59,55,39	20,16,21	37,47,37	8,30,21	151	149	0.478209	1	0.744,0.772,0.647	0.82,0.607,0.635	0.034
1439	ANP32E	chr1	-	150218416	150220761	150218416	150220758	150223185	150223240	185223252	13,12,30	192142198	8,10,10	151	149	0.0521241	0.237779	0.934,0.948,0.892	0.959,0.933,0.951	-0.023
1440	ANP32E	chr1	-	150223185	150223294	150223185	150223240	150226607	150226795	0,6,2	217261293	6,6,10	186159220	202	149	0.00258883	0.0267574	0.0,0.017,0.005	0.023,0.027,0.032	-0.02
1441	GABPB1	chr15	-	50289482	50289668	50289482	50289665	50300788	50300902	55,63,53	3,4,5	60,43,57	3,4,4	151	149	0.937197	1	0.948,0.94,0.913	0.952,0.914,0.934	0
1442	MIER3	chr5	-	56928766	56928861	56928766	56928858	56930663	56930745	29,20,21	7,0,9	14,28,12	9,6,7	151	149	0.1215	0.43104	0.803,1.0,0.697	0.606,0.822,0.628	0.148
1444	CHRD	chr3	+	184382855	184382938	184382884	184382938	184382633	184382774	8,17,15	0,1,0	8,13,4	0,2,0	177	149	1	1	1.0,0.935,1.0	1.0,0.845,1.0	0.03
1445	CHRD	chr3	+	184389366	184389829	184389369	184389829	184388892	184388995	31,9,36	1,1,0	11,17,10	1,4,0	151	149	0.0569019	0.252482	0.968,0.899,1.0	0.916,0.807,1.0	0.048
1447	COMMD4	chr15	+	75338984	75339104	75339036	75339104	75338645	75338685	597642661	4,8,3	549451570	23,4,11	200	149	0.000140462	0.00266372	0.991,0.984,0.994	0.947,0.988,0.975	0.02
1449	VSIG10	chr12	-	118070905	118071067	118070905	118071064	118071358	118071469	6,7,12	2,0,3	5,13,9	0,0,2	151	149	0.0388899	0.194141	0.747,1.0,0.798	1.0,1.0,0.816	-0.09
1450	ATP5MC2	chr12	-	53669147	53669341	53669147	53669339	53669870	53669948	323332563263	31,28,32	289727183153	21,23,29	150	149	1	1	0.99,0.991,0.99	0.993,0.992,0.991	-0.002
1452	ATP5MC2	chr12	-	53669870	53669948	53669870	53669942	53672575	53672645	199920032118	1,6,1	174517271952	0,3,1	154	149	1	1	0.999,0.997,1.0	1.0,0.998,0.999	0
1453	ATP5MC2	chr12	-	53669870	53670114	53669870	53669942	53672575	53672645	146113134	1,6,1	157117144	0,3,1	298	149	0.126685	0.442679	0.986,0.904,0.985	1.0,0.951,0.986	-0.021
1454	ATP5MC2	chr12	-	53669870	53670114	53669870	53669948	53672575	53672645	14,20,18	186719092002	34,19,33	162216291841	298	149	1	1	0.004,0.005,0.004	0.01,0.006,0.009	-0.004
1455	NAP1L1	chr12	-	76049199	76049525	76049199	76049250	76049755	76049785	33,37,58	125411931147	69,68,76	918856827	298	149	2.08655e-09	2.1643e-07	0.013,0.015,0.025	0.036,0.038,0.044	-0.022
1456	IFT20	chr17	-	28328325	28328733	28328325	28328657	28329172	28329276	174214196	3,1,0	119100153	2,0,3	224	149	0.5411	1	0.975,0.993,1.0	0.975,1.0,0.971	0.007
1457	IFT20	chr17	-	28332145	28332382	28332145	28332181	28335339	28335472	121162155	2,7,5	86,101,78	2,0,0	298	149	0.00193085	0.0212686	0.968,0.92,0.939	0.956,1.0,1.0	-0.043
1462	KLHDC4	chr16	-	87707811	87708075	87707811	87708072	87708349	87708466	46,26,45	11,13,15	27,22,26	6,19,9	151	149	0.511716	1	0.805,0.664,0.747	0.816,0.533,0.74	0.042
1463	KLHDC4	chr16	-	87708349	87708548	87708349	87708466	87709264	87709667	15,5,0	71,63,73	10,4,1	45,38,46	230	149	0.736934	1	0.12,0.049,0.0	0.126,0.064,0.014	-0.012
1465	KLHDC4	chr16	-	87761948	87762150	87761948	87762040	87765065	87765340	1,0,2	9,3,1	4,4,3	3,7,12	258	149	0.0360432	0.184623	0.06,0.0,0.536	0.435,0.248,0.126	-0.071
1466	KREMEN2	chr16	+	2966641	2966795	2966758	2966795	2966324	2966449	31,28,16	0,1,0	35,8,20	0,1,0	265	149	1	1	1.0,0.94,1.0	1.0,0.818,1.0	0.041
1467	ZNF184	chr6	-	27404005	27406872	27404005	27406657	27407105	27407182	0,1,8	1,0,0	0,3,1	0,0,0	298	149	1	1	0.0,1.0,1.0	NA,1.0,1.0	-0.333
1468	ZNF184	chr6	-	27450746	27453289	27450746	27453260	27456825	27456921	2,0,1	40,51,31	1,1,3	31,28,26	177	149	0.27567	0.723685	0.04,0.0,0.026	0.026,0.029,0.089	-0.026
1469	SLC37A3	chr7	-	140351272	140351969	140351272	140351451	140352061	140352146	30,23,18	140143112	25,19,16	144108104	298	149	0.742835	1	0.097,0.074,0.074	0.08,0.081,0.071	0.004
1470	ITGA7	chr12	-	55696898	55697068	55696898	55697050	55697215	55697277	6,12,15	2,0,1	18,13,13	1,5,3	166	149	0.0263154	0.147291	0.729,1.0,0.931	0.942,0.7,0.795	0.074
1471	ITGA7	chr12	-	55697694	55697822	55697694	55697770	55697937	55698026	8,8,14	0,0,0	17,14,17	0,0,1	200	149	1	1	1.0,1.0,1.0	1.0,1.0,0.927	0.024
1475	STRADB	chr2	+	201478356	201478601	201478562	201478601	201478086	201478191	66,59,40	0,0,0	56,43,42	0,1,1	298	149	1	1	1.0,1.0,1.0	1.0,0.956,0.955	0.03
1476	STRADB	chr2	+	201480007	201480846	201480031	201480846	201479488	201479531	0,1,0	45,36,33	0,0,3	38,33,35	172	149	1	1	0.0,0.023,0.0	0.0,0.0,0.069	-0.015
1477	FBXO41	chr2	-	73268725	73270891	73268725	73269768	73272186	73272302	1,0,3	0,2,8	3,4,0	14,6,6	298	149	0.524701	1	1.0,0.0,0.158	0.097,0.25,0.0	0.27
1478	FBXO41	chr2	-	73268725	73271510	73268725	73269768	73272186	73272302	1,0,5	0,2,8	3,4,3	14,6,6	298	149	0.360118	0.861565	1.0,0.0,0.238	0.097,0.25,0.2	0.23
1480	ANKS3	chr16	-	4699051	4699707	4699051	4699176	4700969	4701134	1,11,5	32,29,31	3,0,3	17,39,21	298	149	0.0313659	0.166337	0.015,0.159,0.075	0.081,0.0,0.067	0.034
1481	ANKS3	chr16	-	4702101	4702242	4702101	4702237	4705094	4705253	40,26,27	0,1,0	25,33,44	0,0,0	153	149	1	1	1.0,0.962,1.0	1.0,1.0,1.0	-0.013
1482	ANKS3	chr16	-	4726658	4726854	4726658	4726780	4726978	4727177	6,19,20	7,13,13	13,15,21	10,5,9	222	149	0.259617	0.698376	0.365,0.495,0.508	0.466,0.668,0.61	-0.125
1483	KCNK7	chr11	-	65592835	65593383	65592835	65593210	65593475	65593874	0,0,2	4,1,2	0,0,0	0,5,2	298	149	1	1	0.0,0.0,0.333	NA,0.0,0.0	0.111
1484	SEMA4B	chr15	+	90227537	90227642	90227556	90227642	90225660	90225827	0,0,0	106,74,102	0,2,4	83,101,78	167	149	0.5648	1	0.0,0.0,0.0	0.0,0.017,0.044	-0.02
1485	RBMS3	chr3	+	29434742	29434915	29434745	29434915	29280859	29281756	23,10,9	7,10,4	10,4,20	4,11,6	151	149	0.638929	1	0.764,0.497,0.689	0.712,0.264,0.767	0.069
1488	TMEM168	chr7	-	112775175	112778412	112775175	112775318	112783697	112784953	1,0,2	15,34,11	0,1,0	6,10,15	298	149	0.962342	1	0.032,0.0,0.083	0.0,0.048,0.0	0.022
1489	IKBKE	chr1	+	206473195	206473314	206473199	206473314	206471155	206471245	36,21,26	0,8,4	21,35,38	3,0,3	152	149	0.0800002	0.319451	1.0,0.72,0.864	0.873,1.0,0.925	-0.071
1490	IKBKE	chr1	+	206476065	206476362	206476180	206476362	206474864	206474994	3,1,2	9,13,16	0,2,0	9,6,3	263	149	0.0706093	0.292822	0.159,0.042,0.066	0.0,0.159,0.0	0.036
1492	KCNAB3	chr17	-	7924414	7924500	7924414	7924498	7925096	7925183	1,0,2	0,2,1	0,1,2	0,0,0	150	149	1	1	1.0,0.0,0.665	NA,1.0,1.0	-0.445
1493	PRR13	chr12	+	53443390	53443773	53443540	53443773	53442694	53442733	897926806	21,12,7	9419201032	7,7,19	298	149	0.242629	0.670057	0.955,0.975,0.983	0.985,0.985,0.964	-0.007
1494	TMEM44-AS1	chr3	+	194589020	194589142	194589024	194589142	194584267	194584448	0,2,0	3,9,2	0,0,0	2,8,1	152	149	1	1	0.0,0.179,0.0	0.0,0.0,0.0	0.06
1495	PPP2R5E	chr14	-	63539528	63539692	63539528	63539689	63542778	63543377	120117120	28,23,31	113105144	42,35,28	151	149	0.211219	0.613042	0.809,0.834,0.793	0.726,0.747,0.835	0.043
1496	SNRPD2	chr19	-	45687459	45687753	45687459	45687727	45688386	45688566	1,0,0	208923472200	1,1,2	206720072007	174	149	1	1	0.0,0.0,0.0	0.0,0.0,0.001	0
1501	CSE1L	chr20	+	49096175	49096949	49096348	49096949	49094731	49094963	30,47,25	1010945995	123101123	599554612	298	149	0	0	0.015,0.024,0.012	0.093,0.084,0.091	-0.072
1502	ST3GAL3	chr1	+	43899508	43899727	43899540	43899727	43899167	43899263	8,6,3	37,40,48	0,5,3	34,33,48	180	149	0.0714138	0.29523	0.152,0.11,0.049	0.0,0.111,0.049	0.05
1505	ZNF148	chr3	-	125331157	125331238	125331157	125331233	125375101	125375354	38,32,27	0,0,2	40,25,39	1,3,0	153	149	0.648892	1	1.0,1.0,0.929	0.975,0.89,1.0	0.021
1506	NOXA1	chr9	+	137427920	137428141	137428032	137428141	137426247	137426330	18,10,32	15,3,7	13,4,8	6,2,15	260	149	0.134705	0.460089	0.407,0.656,0.724	0.554,0.534,0.234	0.155
1507	NOXA1	chr9	+	137430621	137430843	137430783	137430843	137429275	137429383	4,1,2	27,18,35	3,3,0	11,9,13	298	149	0.535647	1	0.069,0.027,0.028	0.12,0.143,0.0	-0.046
1508	NOXA1	chr9	+	137434202	137434406	137434223	137434406	137433964	137434079	9,2,1	17,12,11	2,5,2	6,3,10	169	149	0.456456	0.989082	0.318,0.128,0.074	0.227,0.595,0.15	-0.151
1509	DPH7	chr9	-	137554443	137556815	137554443	137555648	137564433	137564606	10,6,11	153115139	6,9,15	159150163	298	149	0.960592	1	0.032,0.025,0.038	0.019,0.029,0.044	0.001
1510	DPH7	chr9	-	137554443	137556864	137554443	137555648	137564433	137564606	9,5,8	153115139	4,8,15	159150163	298	149	1	1	0.029,0.021,0.028	0.012,0.026,0.044	-0.001
1511	DPH7	chr9	-	137554443	137556864	137554443	137556815	137564433	137564606	4,1,3	3,2,5	2,0,4	2,1,4	197	149	0.865795	1	0.502,0.274,0.312	0.431,0.0,0.431	0.075
1512	DPH7	chr9	-	137574207	137574475	137574207	137574380	137574751	137574843	29,12,8	106,85,106	11,8,8	94113125	243	149	0.00685301	0.0554928	0.144,0.08,0.044	0.067,0.042,0.038	0.04
1513	DPH7	chr9	-	137574751	137574846	137574751	137574843	137575708	137575894	21,7,28	6,3,15	38,49,45	15,29,33	151	149	0.262327	0.702631	0.775,0.697,0.648	0.714,0.625,0.574	0.069
1514	DPH7	chr9	-	137574751	137574846	137574751	137574843	137576079	137576167	14,26,10	92,63,57	5,1,4	32,49,51	151	149	0.000537299	0.00772522	0.131,0.289,0.148	0.134,0.02,0.072	0.114
1515	FIP1L1	chr4	+	53389808	53389873	53389811	53389873	53383772	53383876	165213235	1,1,0	249209260	0,1,0	151	149	1	1	0.994,0.995,1.0	1.0,0.995,1.0	-0.002
1516	FIP1L1	chr4	+	53399729	53399839	53399735	53399839	53391008	53391139	136135126	4,3,1	122132126	9,3,6	154	149	0.0224932	0.131444	0.97,0.978,0.992	0.929,0.977,0.953	0.027
1517	FIP1L1	chr4	+	53399729	53399839	53399735	53399839	53391429	53391498	119123118	9,4,2	152123136	6,3,7	154	149	0.934746	1	0.927,0.967,0.983	0.961,0.975,0.949	-0.003
1518	FIP1L1	chr4	+	53414614	53414722	53414633	53414722	53399729	53399839	213185201	5,1,3	132167170	0,0,0	167	149	0.734248	1	0.974,0.994,0.984	1.0,1.0,1.0	-0.016
1520	FIP1L1	chr4	+	53452919	53453133	53452962	53453133	53444047	53444103	489498510	3,1,1	580535522	1,1,0	191	149	1	1	0.992,0.997,0.997	0.998,0.998,1.0	-0.003
1521	FIP1L1	chr4	+	53459301	53460862	53459307	53460862	53458652	53458790	299240264	0,5,0	276279295	1,0,11	154	149	0.786112	1	1.0,0.979,1.0	0.996,1.0,0.963	0.007
1522	ROBO1	chr3	-	78635772	78636108	78635772	78635943	78639743	78639898	205178225	28,40,26	202178170	17,14,15	298	149	0.00337687	0.0326193	0.785,0.69,0.812	0.856,0.864,0.85	-0.094
1525	ATP6V0A1	chr17	+	42477638	42477742	42477659	42477742	42468009	42468107	7,3,5	1,0,2	5,6,7	0,2,4	169	149	0.0413556	0.202547	0.861,1.0,0.688	1.0,0.726,0.607	0.072
1526	ATP6V0A1	chr17	+	42477638	42477742	42477659	42477742	42470089	42470218	33,9,31	45,36,54	33,36,52	59,62,46	169	149	0.220713	0.628773	0.393,0.181,0.336	0.33,0.339,0.499	-0.086
1528	GPS1	chr17	+	82052255	82052459	82052374	82052459	82051897	82051964	32,28,30	4,6,7	35,34,38	3,5,3	267	149	0.122609	0.433262	0.817,0.723,0.705	0.867,0.791,0.876	-0.096
1529	GPS1	chr17	+	82053233	82053366	82053273	82053366	82051897	82051964	8,5,4	90,73,92	6,9,11	73,61,56	188	149	0.0260841	0.146721	0.066,0.051,0.033	0.061,0.105,0.135	-0.05
1530	GPS1	chr17	+	82053233	82053366	82053273	82053366	82052374	82052459	3,5,2	16,33,37	2,8,8	21,37,29	188	149	0.135575	0.462155	0.129,0.107,0.041	0.07,0.146,0.179	-0.039
1531	GPS1	chr17	+	82054497	82054810	82054509	82054810	82053867	82054049	65,78,67	325291249	77,63,104	235272265	160	149	0.0647799	0.276409	0.157,0.2,0.2	0.234,0.177,0.268	-0.041
1532	GPS1	chr17	+	82055161	82055222	82055164	82055222	82054897	82054975	326339375	51,49,48	292305319	44,28,42	151	149	0.36732	0.870593	0.863,0.872,0.885	0.868,0.915,0.882	-0.015
1533	GPS1	chr17	+	82056839	82057470	82057052	82057470	82056628	82056766	340391327	3,0,0	290283315	0,0,0	298	149	1	1	0.983,1.0,1.0	1.0,1.0,1.0	-0.006
1534	FBXO21	chr12	-	117157872	117158084	117157872	117158063	117165484	117165617	23,32,24	39,43,51	22,6,29	44,27,35	169	149	0.54827	1	0.342,0.396,0.293	0.306,0.164,0.422	0.046
1537	CROCC	chr1	+	16969715	16969934	16969784	16969934	16969115	16969340	4,2,0	12,11,17	1,0,2	4,9,14	217	149	0.218742	0.625775	0.186,0.111,0.0	0.147,0.0,0.089	0.02
1540	IFITM3	chr11	-	319675	319990	319675	319985	320564	320860	192020342168	32,21,16	189017672082	21,26,45	153	149	0.0553743	0.24765	0.983,0.99,0.992	0.989,0.985,0.978	0.004
1541	RTN3	chr11	+	63718701	63721032	63718980	63721032	63681499	63681778	21,22,20	7,10,7	20,17,18	3,4,1	298	149	0.0154777	0.100851	0.6,0.524,0.588	0.769,0.68,0.9	-0.212
1543	GBA	chr1	-	155241085	155241180	155241085	155241161	155244505	155244627	15,29,29	0,1,0	22,16,28	1,2,7	167	149	8.49645e-05	0.00179683	1.0,0.963,1.0	0.952,0.877,0.781	0.118
1545	ZYX	chr7	+	143381556	143381779	143381559	143381779	143381344	143381409	204213217	175162216	257220265	227240268	151	149	0.245339	0.67412	0.535,0.565,0.498	0.528,0.475,0.494	0.034
1546	ZNF84	chr12	+	133041277	133041482	133041284	133041482	133037508	133037545	23,7,17	2,0,6	3,6,17	0,0,0	155	149	0.000347424	0.00547398	0.917,1.0,0.731	1.0,1.0,1.0	-0.117
1547	ZNF84	chr12	+	133041099	133041482	133041277	133041482	133038874	133039012	14,11,11	2,6,8	15,17,22	32,5,15	298	149	0.233315	0.653447	0.778,0.478,0.407	0.19,0.63,0.423	0.14
1548	STON2	chr14	-	81260651	81268497	81260651	81261931	81270669	81270872	1,2,3	0,0,0	1,3,2	0,0,2	298	149	0.572383	1	1.0,1.0,1.0	1.0,1.0,0.333	0.222
1549	SCARF2	chr22	-	20427397	20427618	20427397	20427550	20429224	20429355	4,11,5	34,35,42	22,19,21	38,60,50	216	149	0.00209677	0.0227229	0.075,0.178,0.076	0.285,0.179,0.225	-0.12
1550	SCARF2	chr22	-	20429224	20429355	20429224	20429340	20429535	20429653	16,27,14	26,31,27	26,30,35	35,21,29	163	149	0.0798108	0.319334	0.36,0.443,0.322	0.404,0.566,0.525	-0.123
1551	PLCB2	chr15	-	40287907	40288939	40287907	40288918	40289271	40289358	2,0,0	21,52,19	0,0,0	29,28,20	169	149	1	1	0.077,0.0,0.0	0.0,0.0,0.0	0.026
1552	PLCB2	chr15	-	40291605	40291650	40291605	40291647	40291848	40291924	3,2,1	0,1,0	0,2,3	0,0,0	151	149	1	1	1.0,0.664,1.0	NA,1.0,1.0	-0.112
1556	CEP350	chr1	+	179987239	179987286	179987242	179987286	179986168	179986254	0,0,0	17,20,23	0,0,1	12,9,18	151	149	1	1	0.0,0.0,0.0	0.0,0.0,0.052	-0.017
1557	CEP350	chr1	+	180080489	180080661	180080516	180080661	180078462	180078674	1,0,0	63,40,43	1,0,0	42,53,28	175	149	1	1	0.013,0.0,0.0	0.02,0.0,0.0	-0.002
1558	USP54	chr10	-	73575511	73576621	73575511	73576361	73591277	73592832	3,3,7	0,0,0	2,4,14	3,1,0	298	149	0.027197	0.150297	1.0,1.0,1.0	0.25,0.667,1.0	0.361
1559	USP54	chr10	-	73575511	73576361	73575511	73575675	73592892	73592911	18,13,12	0,2,0	18,13,24	0,0,0	298	149	1	1	1.0,0.765,1.0	1.0,1.0,1.0	-0.078
1561	USP54	chr10	-	73575511	73576361	73575511	73575675	73625936	73625981	33,21,18	0,1,3	19,15,35	0,0,2	298	149	0.326819	0.80943	1.0,0.913,0.75	1.0,1.0,0.897	-0.078
1562	USP54	chr10	-	73575511	73576621	73575511	73575675	73625936	73626906	20,14,10	0,1,3	18,13,24	0,0,2	298	149	0.178416	0.550933	1.0,0.875,0.625	1.0,1.0,0.857	-0.119
1563	USP54	chr10	-	73575511	73576621	73575511	73576361	73625936	73626906	5,4,7	15,8,8	2,4,12	1,2,11	298	149	0.065878	0.279905	0.143,0.2,0.304	0.5,0.5,0.353	-0.235
1565	LOC112268269	chr20	-	63861214	63864389	63861214	63864270	63865040	63865073	37,27,25	3,2,0	18,28,13	4,0,1	267	149	0.719796	1	0.873,0.883,1.0	0.715,1.0,0.879	0.054
1566	CNNM4	chr2	+	96809231	96811888	96809319	96811888	96808560	96808742	19,23,36	25,35,33	44,57,53	48,26,52	236	149	0.12922	0.447851	0.324,0.293,0.408	0.367,0.581,0.392	-0.105
1567	RINT1	chr7	+	105548553	105548710	105548555	105548710	105547183	105547333	28,35,25	0,0,1	42,45,71	0,2,0	150	149	1	1	1.0,1.0,0.961	1.0,0.957,1.0	0.001
1568	RINT1	chr7	+	105550054	105550165	105550058	105550165	105548553	105548710	18,28,23	0,0,0	30,46,34	4,4,3	152	149	0.000221538	0.00379972	1.0,1.0,1.0	0.88,0.919,0.917	0.095
1575	FOXJ3	chr1	-	42278347	42278784	42278347	42278672	42311049	42311110	8,22,14	17,34,30	12,17,15	45,37,34	260	149	0.19692	0.585986	0.212,0.271,0.211	0.133,0.208,0.202	0.05
1577	ARMC7	chr17	+	75114168	75114820	75114728	75114820	75110462	75110606	20,32,24	1,0,0	31,23,35	0,0,2	298	149	1	1	0.909,1.0,1.0	1.0,1.0,0.897	0.004
1578	MAPK15	chr8	+	143717989	143718076	143718046	143718076	143717693	143717792	3,7,10	9,7,14	3,5,5	17,2,7	205	149	0.830151	1	0.195,0.421,0.342	0.114,0.645,0.342	-0.048
1579	MAPK15	chr8	+	143720702	143720840	143720737	143720840	143720229	143720287	12,23,17	8,2,1	9,15,5	0,1,2	183	149	0.0316026	0.166881	0.55,0.904,0.933	1.0,0.924,0.671	-0.069
1580	HEXA	chr15	-	72356524	72356650	72356524	72356617	72375719	72376014	1,0,0	273279244	3,0,2	217195213	181	149	1	1	0.003,0.0,0.0	0.011,0.0,0.008	-0.005
1581	USP7	chr16	-	8904434	8904565	8904434	8904524	8905186	8905331	428469390	0,6,0	407431491	0,0,0	189	149	1	1	1.0,0.984,1.0	1.0,1.0,1.0	-0.005
1582	IL34	chr16	+	70656959	70657121	70656962	70657121	70656601	70656679	2,4,0	1,2,3	3,2,0	2,0,3	151	149	0.7549	1	0.664,0.664,0.0	0.597,1.0,0.0	-0.09
1584	TPM3	chr1	-	154155307	154159048	154155307	154157721	154170399	154170469	26,15,15	221223642035	7,16,20	216621582296	298	149	1	1	0.006,0.003,0.004	0.002,0.004,0.004	0.001
1585	TPM3	chr1	-	154170399	154170469	154170399	154170465	154170648	154170711	269828332696	31,26,4	277626622698	25,33,17	152	149	1	1	0.988,0.991,0.998	0.991,0.988,0.994	0.001
1586	RNF41	chr12	-	56212995	56213138	56212995	56213061	56213957	56214070	40,28,49	0,6,2	21,27,19	0,0,1	225	149	0.00477127	0.0414891	1.0,0.756,0.942	1.0,1.0,0.926	-0.076
1587	CTSL	chr9	+	87728026	87728149	87728033	87728149	87726118	87726253	10,8,17	0,0,0	10,10,4	0,2,2	155	149	0.184912	0.564123	1.0,1.0,1.0	1.0,0.828,0.658	0.171
1589	STK38L	chr12	+	27315014	27315350	27315288	27315350	27314503	27314658	41,36,38	0,2,0	66,54,60	0,0,2	298	149	1	1	1.0,0.9,1.0	1.0,1.0,0.938	-0.013
1590	NHLRC4	chr16	+	567470	569495	567495	569495	567004	567075	0,0,0	0,1,0	1,0,0	1,2,0	173	149	1	1	NA,0.0,NA	0.463,0.0,NA	-0.232
1595	ZBTB38	chr3	+	141387440	141387887	141387714	141387887	141386869	141386937	5,2,4	0,1,0	4,4,3	0,0,0	298	149	1	1	1.0,0.5,1.0	1.0,1.0,1.0	-0.167
1596	ZBTB38	chr3	+	141413488	141413639	141413552	141413639	141403926	141404031	0,0,2	1,0,0	5,0,3	0,0,0	212	149	1	1	0.0,NA,1.0	1.0,NA,1.0	-0.5
1597	ZBTB38	chr3	+	141438242	141438365	141438267	141438365	141403926	141404031	20,19,11	18,2,11	3,4,11	1,10,8	173	149	0.313331	0.786882	0.489,0.891,0.463	0.721,0.256,0.542	0.108
1602	TFIP11	chr22	-	26510616	26511195	26510616	26510702	26512098	26512175	5,7,3	57,56,26	6,14,13	57,51,70	298	149	0.066251	0.280898	0.042,0.059,0.055	0.05,0.121,0.085	-0.033
1603	TFIP11	chr22	-	26511118	26511195	26511118	26511153	26512098	26512175	5,10,3	1,0,0	8,19,16	0,1,2	190	149	0.547979	1	0.797,1.0,1.0	1.0,0.937,0.863	-0.001
1604	TFIP11	chr22	-	26511118	26511317	26511118	26511153	26512098	26512175	0,7,2	1,0,0	4,13,5	0,1,2	298	149	0.857946	1	0.0,1.0,1.0	1.0,0.867,0.556	-0.141
1605	TFIP11	chr22	-	26511118	26511317	26511118	26511195	26512098	26512175	0,4,1	5,7,2	2,8,2	6,14,13	270	149	0.420509	0.94038	0.0,0.24,0.216	0.155,0.24,0.078	-0.006
1606	TFIP11	chr22	-	26512098	26512175	26512098	26512171	26512393	26512473	35,36,32	0,0,0	19,42,55	0,1,1	152	149	1	1	1.0,1.0,1.0	1.0,0.976,0.982	0.014
1607	ABCE1	chr4	+	145104385	145104515	145104388	145104515	145098310	145098419	295331295	29,21,20	421391466	19,39,20	151	149	0.268779	0.712473	0.909,0.94,0.936	0.956,0.908,0.958	-0.012
1608	MED6	chr14	-	70592879	70593009	70592879	70592988	70593295	70593378	11,6,5	267262254	16,8,7	263263294	169	149	0.278184	0.728092	0.035,0.02,0.017	0.051,0.026,0.021	-0.009
1609	ZNF75D	chrX	-	135291471	135291627	135291471	135291563	135292280	135292473	5,2,1	20,7,3	0,4,3	4,2,4	212	149	0.529995	1	0.149,0.167,0.19	0.0,0.584,0.345	-0.141
1610	NKIRAS2	chr17	+	42021544	42021671	42021563	42021671	42020089	42020204	0,2,1	49,26,28	0,2,2	58,54,49	167	149	1	1	0.0,0.064,0.031	0.0,0.032,0.035	0.009
1612	TKT	chr3	-	53237796	53237921	53237796	53237820	53240250	53240348	9,7,7	0,2,4	7,10,5	0,0,2	249	149	0.00240068	0.0252531	1.0,0.677,0.512	1.0,1.0,0.599	-0.137
1613	C4orf33	chr4	+	129109990	129110342	129110130	129110342	129109472	129109672	7,2,2	0,3,3	5,1,5	0,1,0	288	149	0.000479422	0.00704883	1.0,0.256,0.256	1.0,0.341,1.0	-0.276
1614	TMEM94	chr17	+	75490190	75490350	75490233	75490350	75489575	75489662	0,4,10	68,62,80	1,6,4	59,47,57	191	149	0.73526	1	0.0,0.048,0.089	0.013,0.091,0.052	-0.006
1615	TMEM94	chr17	+	75494626	75494808	75494629	75494808	75493698	75493916	51,74,68	5,3,6	33,46,64	1,2,0	151	149	0.00264292	0.0271553	0.91,0.961,0.918	0.97,0.958,1.0	-0.046
1616	TMEM94	chr17	+	75494626	75494808	75494709	75494808	75493698	75493916	73,89,81	2,6,1	51,61,78	1,8,0	231	149	0.878083	1	0.959,0.905,0.981	0.97,0.831,1.0	0.015
1617	TMEM94	chr17	+	75494629	75494808	75494709	75494808	75493698	75493916	27,18,19	2,6,1	19,17,14	1,8,0	228	149	0.969643	1	0.898,0.662,0.925	0.925,0.581,1.0	-0.007
1618	HMG20B	chr19	+	3573902	3574586	3574382	3574586	3573691	3573800	78,59,53	274278282	60,69,85	104,74,110	298	149	4.21885e-15	1.14871e-12	0.125,0.096,0.086	0.224,0.318,0.279	-0.171
1619	HMG20B	chr19	+	3576260	3576307	3576263	3576307	3575539	3575660	373439359	21,22,30	173155201	4,2,6	151	149	0.000104822	0.00211906	0.946,0.952,0.922	0.977,0.987,0.971	-0.038
1620	ESRRA	chr11	+	64314740	64314911	64314743	64314911	64314238	64314367	191175261	11,20,23	246221206	9,7,8	151	149	0.000348698	0.00547424	0.945,0.896,0.918	0.964,0.969,0.962	-0.045
1623	INTS10	chr8	+	19818193	19818342	19818274	19818342	19817415	19817666	2,2,2	84,75,86	0,2,2	92,96,84	229	149	0.687113	1	0.015,0.017,0.015	0.0,0.013,0.015	0.006
1624	INTS10	chr8	+	19824802	19824972	19824805	19824972	19823872	19824044	82,74,110	2,0,0	84,70,75	2,0,3	151	149	0.508352	1	0.976,1.0,1.0	0.976,1.0,0.961	0.013
1625	INTS10	chr8	+	19830402	19830559	19830405	19830559	19826425	19826559	9,6,3	99,112,96	4,10,4	83,80,103	151	149	0.705855	1	0.082,0.05,0.03	0.045,0.11,0.037	-0.01
1626	INTS10	chr8	+	19845581	19845797	19845703	19845797	19844075	19844238	0,0,3	132134155	1,0,0	139124125	270	149	1	1	0.0,0.0,0.011	0.004,0.0,0.0	0.002
1627	INTS10	chr8	+	19847291	19847433	19847393	19847433	19845703	19845797	0,7,0	1,0,0	2,1,2	1,0,0	250	149	1	1	0.0,1.0,NA	0.544,1.0,1.0	-0.348
1628	PTBP3	chr9	-	112217714	112223983	112217714	112220373	112224132	112224210	506433576	0,0,0	492447486	0,2,0	298	149	1	1	1.0,1.0,1.0	1.0,0.991,1.0	0.003
1629	PTBP3	chr9	-	112217714	112223983	112217714	112220373	112227410	112227627	249184266	1,0,0	222197203	0,0,2	298	149	1	1	0.992,1.0,1.0	1.0,1.0,0.981	0.004
1630	SYT17	chr16	+	19172754	19172777	19172759	19172777	19168068	19168144	0,4,0	0,1,2	0,0,2	0,0,0	153	149	1	1	NA,0.796,0.0	NA,NA,1.0	-0.602
1631	SYT17	chr16	+	19172754	19172777	19172759	19172777	19168235	19168661	3,2,3	9,14,13	0,1,4	14,8,8	153	149	0.441947	0.970134	0.245,0.122,0.183	0.0,0.109,0.327	0.038
1632	SYT17	chr16	+	19173429	19173578	19173443	19173578	19172754	19172777	15,15,11	0,1,7	19,8,12	0,0,0	162	149	0.000592027	0.00833333	1.0,0.932,0.591	1.0,1.0,1.0	-0.159
1637	PITRM1	chr10	-	3143388	3143731	3143388	3143501	3144291	3144366	20,9,30	204231222	8,20,19	137183140	298	149	0.618943	1	0.047,0.019,0.063	0.028,0.052,0.064	-0.005
1638	PITRM1	chr10	-	3143388	3143775	3143388	3143501	3144291	3144366	18,10,43	204231222	21,27,22	137183140	298	149	0.0797931	0.319334	0.042,0.021,0.088	0.071,0.069,0.073	-0.021
1639	PITRM1	chr10	-	3143388	3143775	3143388	3143731	3144291	3144366	13,7,16	8,4,0	18,19,7	0,7,4	192	149	0.723362	1	0.558,0.576,1.0	1.0,0.678,0.576	-0.04
1640	PITRM1	chr10	-	3165412	3165527	3165412	3165483	3166228	3166380	283261324	6,5,2	197184162	6,9,13	192	149	0.000153572	0.00284696	0.973,0.976,0.992	0.962,0.941,0.906	0.044
1641	EPHB2	chr1	+	22892883	22893046	22892976	22893046	22882358	22882483	142151122	4,3,1	161143170	2,4,1	241	149	0.615082	1	0.956,0.969,0.987	0.98,0.957,0.991	-0.005
1642	EPHB2	chr1	+	22896410	22896478	22896413	22896478	22895471	22895580	9,6,8	93,97,102	20,13,8	81,104,83	151	149	0.0162585	0.104469	0.087,0.058,0.072	0.196,0.11,0.087	-0.059
1644	INO80E	chr16	+	30001211	30001530	30001413	30001530	30000928	30001040	38,53,35	163191183	21,30,22	234249238	298	149	1.39871e-06	6.44811e-05	0.104,0.122,0.087	0.043,0.057,0.044	0.056
1645	INO80E	chr16	+	30005220	30005791	30005367	30005791	30001413	30001530	273273279	3,5,5	285355315	1,4,7	295	149	0.594218	1	0.979,0.965,0.966	0.993,0.978,0.958	-0.006
1648	HPS5	chr11	-	18283794	18283961	18283794	18283901	18285345	18285459	0,0,1	45,63,58	0,0,0	61,60,53	208	149	1	1	0.0,0.0,0.012	0.0,0.0,0.0	0.004
1649	TMEM39A	chr3	-	119436790	119437649	119436790	119436978	119437754	119438103	24,14,23	138125113	33,20,16	71,93,71	298	149	0.00669194	0.0546232	0.08,0.053,0.092	0.189,0.097,0.101	-0.054
1650	ZNF584	chr19	+	58409940	58410091	58409964	58410091	58408648	58409165	0,4,4	2,0,1	2,0,0	1,2,2	172	149	0.00097514	0.0125234	0.0,1.0,0.776	0.634,0.0,0.0	0.381
1651	ZNF584	chr19	+	58409940	58410091	58410005	58410091	58408648	58409165	1,4,4	0,0,0	3,3,0	0,2,0	213	149	1	1	1.0,1.0,1.0	1.0,0.512,NA	0.244
1652	ZNF584	chr19	+	58409964	58410091	58410005	58410091	58408648	58409165	3,0,1	0,0,0	2,5,2	0,2,0	189	149	1	1	1.0,NA,1.0	1.0,0.663,1.0	0.112
1654	TRMT112	chr11	-	64317057	64317147	64317057	64317132	64317263	64317365	192021662134	27,26,23	188116001932	38,41,25	163	149	0.00838697	0.0644406	0.985,0.987,0.988	0.978,0.973,0.986	0.008
1655	CHKA-DT	chr11	+	68129440	68130082	68129849	68130082	68121648	68122203	0,0,1	0,0,0	0,3,0	2,0,2	298	149	1	1	NA,NA,1.0	0.0,1.0,0.0	0.667
1657	TXNDC12	chr1	-	52032096	52034051	52032096	52033928	52041536	52041597	7,4,7	0,0,0	7,2,1	0,1,0	271	149	1	1	1.0,1.0,1.0	1.0,0.524,1.0	0.159
1660	ZNF557	chr19	+	7075654	7075743	7075675	7075743	7074995	7075105	14,9,7	8,0,6	3,17,9	2,0,1	169	149	0.00964215	0.0711853	0.607,1.0,0.507	0.569,1.0,0.888	-0.114
1662	POLR3E	chr16	+	22308924	22309040	22308974	22309040	22308147	22308225	72,82,80	0,4,0	75,55,84	5,2,0	198	149	0.185985	0.565417	1.0,0.939,1.0	0.919,0.954,1.0	0.022
1663	POLR3E	chr16	+	22314078	22314128	22314081	22314128	22313619	22313727	87,60,58	7,0,6	66,68,76	4,0,0	151	149	0.0067982	0.0551737	0.925,1.0,0.905	0.942,1.0,1.0	-0.037
1664	POLR3E	chr16	+	22332059	22332185	22332122	22332185	22328509	22328587	116,130,99	0,0,0	66,75,66	0,0,1	211	149	1	1	1.0,1.0,1.0	1.0,1.0,0.979	0.007
1668	ARFGAP2	chr11	-	47173758	47173882	47173758	47173840	47175014	47175098	16,31,17	102,89,125	40,45,68	121,106,93	190	149	0.000132299	0.00253903	0.11,0.215,0.096	0.206,0.25,0.364	-0.133
1669	ARFGAP2	chr11	-	47173758	47173915	47173758	47173840	47175014	47175098	13,20,7	102,89,125	34,26,44	121,106,93	223	149	1.37578e-05	0.000452345	0.078,0.131,0.036	0.158,0.141,0.24	-0.098
1670	ARFGAP2	chr11	-	47173758	47173915	47173758	47173882	47175014	47175098	8,6,2	11,17,12	16,10,17	22,29,41	181	149	0.513535	1	0.374,0.225,0.121	0.374,0.221,0.254	-0.043
1671	ARFGAP2	chr11	-	47173758	47173915	47173758	47173840	47175181	47175313	8,16,6	0,4,0	20,23,31	12,7,2	223	149	0.078003	0.314212	1.0,0.728,1.0	0.527,0.687,0.912	0.201
1672	ARFGAP2	chr11	-	47175014	47175118	47175014	47175098	47175181	47175313	0,0,2	83102117	6,0,1	110116112	168	149	0.622272	1	0.0,0.0,0.015	0.046,0.0,0.008	-0.013
1673	STARD8	chrX	+	68717199	68718629	68717211	68718629	68716367	68716431	7,2,5	12,4,22	10,9,3	28,11,13	160	149	0.709958	1	0.352,0.318,0.175	0.25,0.432,0.177	-0.005
1675	WDR5	chr9	+	134141948	134142038	134142003	134142038	134141509	134141583	294387292	4,0,0	325284299	4,0,0	203	149	1	1	0.982,1.0,1.0	0.984,1.0,1.0	-0.001
1676	TICAM1	chr19	-	4815931	4818516	4815931	4818331	4831613	4831712	132,97,132	2,0,0	88,92,108	0,0,2	298	149	1	1	0.971,1.0,1.0	1.0,1.0,0.964	0.002
1677	REXO1	chr19	-	1817218	1817458	1817218	1817329	1817706	1817780	5,13,5	130,76,100	5,4,4	114,91,88	277	149	0.102046	0.377244	0.02,0.084,0.026	0.023,0.023,0.024	0.02
1678	REXO1	chr19	-	1819933	1820180	1819933	1820057	1820263	1820395	10,7,6	100,111,88	9,24,23	105,87,78	271	149	0.000126695	0.0024531	0.052,0.034,0.036	0.045,0.132,0.14	-0.065
1680	ZNF875	chr19	+	37347189	37347316	37347231	37347316	37324207	37324265	12,25,18	1,0,0	0,14,14	1,0,0	190	149	1	1	0.904,1.0,1.0	0.0,1.0,1.0	0.301
1682	ZNF875	chr19	+	37347189	37347316	37347231	37347316	37335168	37335257	21,12,20	0,0,2	4,19,9	0,0,0	190	149	1	1	1.0,1.0,0.887	1.0,1.0,1.0	-0.038
1683	ZNF875	chr19	+	37347189	37347316	37347231	37347316	37346422	37346492	11,9,14	0,1,0	0,19,6	0,0,0	190	149	1	1	1.0,0.876,1.0	NA,1.0,1.0	-0.041
1684	ZNF875	chr19	+	37362105	37364447	37362108	37364447	37347776	37347872	3,3,9	28,13,13	3,2,5	23,15,16	151	149	0.363985	0.865794	0.096,0.185,0.406	0.114,0.116,0.236	0.074
1685	ZNF875	chr19	+	37362105	37364447	37362160	37364447	37347776	37347872	12,16,23	0,1,0	14,11,14	0,1,0	203	149	1	1	1.0,0.922,1.0	1.0,0.89,1.0	0.011
1686	ZNF875	chr19	+	37362108	37364447	37362160	37364447	37347776	37347872	37,26,27	0,1,0	34,24,25	0,1,0	200	149	1	1	1.0,0.951,1.0	1.0,0.947,1.0	0.001
1688	ZNF875	chr19	+	37362105	37364447	37362108	37364447	37359425	37359546	0,0,0	2,4,0	0,2,0	3,0,3	151	149	1	1	0.0,0.0,NA	0.0,1.0,0.0	-0.333
1689	NFE2L2	chr2	-	177232391	177232583	177232391	177232562	177233249	177233339	518475520	10,16,10	392388418	7,5,2	169	149	0.0122905	0.0850782	0.979,0.963,0.979	0.98,0.986,0.995	-0.013
1691	ZBTB8A	chr1	+	32600086	32605941	32600267	32605941	32592930	32593754	19,13,32	1,0,0	21,34,16	0,0,0	298	149	1	1	0.905,1.0,1.0	1.0,1.0,1.0	-0.032
1692	ZBTB8A	chr1	+	32600086	32605941	32600267	32605941	32595053	32595223	41,38,56	10,8,16	34,76,38	8,4,3	298	149	0.0111215	0.0784883	0.672,0.704,0.636	0.68,0.905,0.864	-0.146
1693	RASGEF1B	chr4	-	81448068	81448284	81448068	81448281	81456650	81456788	4,0,1	1,0,0	2,5,2	0,2,0	151	149	1	1	0.798,NA,1.0	1.0,0.712,1.0	-0.005
1694	TSC2	chr16	+	2079031	2079196	2079034	2079196	2076490	2076585	74,72,69	47,53,54	29,8,30	29,7,29	151	149	0.172056	0.538866	0.608,0.573,0.558	0.497,0.53,0.505	0.069
1695	TSC2	chr16	+	2079031	2079196	2079034	2079196	2077597	2077726	18,18,32	9,12,13	8,0,2	1,0,3	151	149	1	1	0.664,0.597,0.708	0.888,NA,0.397	0.014
1696	TSC2	chr16	+	2088047	2088325	2088226	2088325	2087862	2087941	106,98,130	0,0,0	76,50,44	0,0,3	298	149	0.828122	1	1.0,1.0,1.0	1.0,1.0,0.88	0.04
1698	NAA80	chr3	-	50296401	50297672	50296401	50297527	50298820	50298860	73,50,65	1,4,1	68,53,65	3,1,3	293	149	0.755958	1	0.974,0.864,0.971	0.92,0.964,0.917	0.003
1699	NAA80	chr3	-	50296401	50297672	50296401	50297527	50299212	50299405	96,78,74	10,10,9	77,62,77	5,7,11	293	149	0.719101	1	0.83,0.799,0.807	0.887,0.818,0.781	-0.017
1701	SNX19	chr11	-	130905952	130906133	130905952	130906082	130906624	130906721	64,62,108	1,0,0	118,86,112	2,2,1	199	149	0.519067	1	0.98,1.0,1.0	0.978,0.97,0.988	0.015
1702	EME1	chr17	+	50378594	50378681	50378599	50378681	50376065	50376193	47,24,32	1,0,1	31,20,21	0,0,0	153	149	1	1	0.979,1.0,0.969	1.0,1.0,1.0	-0.017
1703	EME1	chr17	+	50379067	50379224	50379106	50379224	50378773	50378895	9,0,2	42,35,67	3,9,4	36,29,30	187	149	0.0625547	0.270357	0.146,0.0,0.023	0.062,0.198,0.096	-0.062
1704	EME1	chr17	+	50379664	50380501	50380311	50380501	50379451	50379567	4,8,9	28,41,47	14,6,5	25,25,36	298	149	0.190341	0.572104	0.067,0.089,0.087	0.219,0.107,0.065	-0.049
1705	APEH	chr3	+	49674195	49674413	49674211	49674413	49674021	49674110	4,4,0	1,2,0	1,0,2	0,0,0	164	149	1	1	0.784,0.645,NA	1.0,NA,1.0	-0.285
1706	APEH	chr3	+	49681721	49681967	49681886	49681967	49681100	49681239	350287371	0,2,0	224206187	0,16,0	298	149	0.000195127	0.00343305	1.0,0.986,1.0	1.0,0.866,1.0	0.04
1710	MR1	chr1	+	181052234	181052510	181052321	181052510	181050010	181050286	4,1,0	0,0,1	4,8,2	0,0,0	235	149	1	1	1.0,1.0,0.0	1.0,1.0,1.0	-0.333
1715	HLCS	chr21	-	36756541	36756980	36756541	36756755	36759726	36759841	1,3,3	32,32,34	1,1,2	12,47,31	298	149	0.272526	0.718029	0.015,0.045,0.042	0.04,0.011,0.031	0.007
1716	SMG1	chr16	-	18811947	18812127	18811947	18812124	18815174	18815281	265168193	21,5,12	196178197	11,14,28	151	149	0.0611801	0.266162	0.926,0.971,0.941	0.946,0.926,0.874	0.031
1717	TNNT1	chr19	-	55134065	55134204	55134065	55134156	55137102	55137212	18,28,31	810808875	14,17,27	595543618	196	149	0.803154	1	0.017,0.026,0.026	0.018,0.023,0.032	-0.001
1727	TNS1	chr2	-	217813214	217813307	217813214	217813304	217813684	217813816	41,37,23	1,2,3	53,66,54	10,1,4	151	149	0.24521	0.67398	0.976,0.948,0.883	0.839,0.985,0.93	0.018
1730	SUSD3	chr9	+	93075571	93075972	93075783	93075972	93064486	93064609	2,0,1	0,0,0	0,4,2	3,0,0	298	149	1	1	1.0,NA,1.0	0.0,1.0,1.0	0.333
1731	SUSD3	chr9	+	93075571	93075972	93075783	93075972	93069034	93069148	3,0,1	0,0,3	5,2,2	0,0,1	298	149	1	1	1.0,NA,0.143	1.0,1.0,0.5	-0.262
1733	SIRT6	chr19	-	4175027	4175151	4175027	4175111	4175679	4175760	78,84,96	4,5,3	74,67,88	3,11,11	188	149	0.0129128	0.0882178	0.939,0.93,0.962	0.951,0.828,0.864	0.063
1734	PI4K2B	chr4	+	25259021	25259190	25259036	25259190	25256542	25256674	0,4,0	115153142	1,0,1	75,96,92	163	149	1	1	0.0,0.023,0.0	0.012,0.0,0.01	0
1735	PI4K2B	chr4	+	25259021	25259190	25259051	25259190	25256542	25256674	32,33,32	12,1,7	25,16,19	0,5,10	178	149	0.863293	1	0.691,0.965,0.793	1.0,0.728,0.614	0.036
1736	PI4K2B	chr4	+	25259036	25259190	25259051	25259190	25256542	25256674	147182174	12,1,7	99112110	0,5,10	163	149	0.823632	1	0.918,0.994,0.958	1.0,0.953,0.91	0.002
1737	TBCA	chr5	-	77691165	77693352	77691165	77691498	77708241	77708347	171118841641	7,9,13	147515181505	15,4,20	298	149	0.0829636	0.327235	0.992,0.991,0.984	0.98,0.995,0.974	0.006
1738	SCPEP1	chr17	+	56997967	56998498	56998384	56998498	56996961	56997055	7,3,8	128119143	8,5,12	124123130	298	149	0.238115	0.661784	0.027,0.012,0.027	0.031,0.02,0.044	-0.01
1739	SF1	chr11	-	64764605	64766155	64764605	64765518	64766899	64767079	482530491	128156153	471448479	256250264	298	149	2.44941e-09	2.45307e-07	0.653,0.629,0.616	0.479,0.473,0.476	0.157
1740	SF1	chr11	-	64764605	64766155	64764605	64765518	64767191	64767246	225187232	0,0,1	220205215	0,4,0	298	149	1	1	1.0,1.0,0.991	1.0,0.962,1.0	0.01
1741	SF1	chr11	-	64767191	64767251	64767191	64767246	64767566	64767844	33,30,32	0,0,0	35,46,36	0,2,3	153	149	0.809677	1	1.0,1.0,1.0	1.0,0.957,0.921	0.041
1742	SF1	chr11	-	64767191	64767251	64767191	64767246	64767570	64767844	286266268	39,31,25	287316347	30,34,34	153	149	0.520157	1	0.877,0.893,0.913	0.903,0.901,0.909	-0.01
1743	CBLL1	chr7	+	107753410	107753511	107753413	107753511	107748879	107749047	45,44,57	3,1,3	43,41,39	3,4,3	151	149	0.249476	0.681193	0.937,0.977,0.949	0.934,0.91,0.928	0.03
1753	CAPNS1	chr19	+	36140996	36141220	36140999	36141220	36140065	36140157	10,3,15	1,2,13	0,7,3	0,5,4	151	149	1	1	0.908,0.597,0.532	NA,0.58,0.425	0.176
1754	CAPNS1	chr19	+	36140996	36141220	36140999	36141220	36140065	36140265	5,0,0	7,0,12	0,0,2	2,2,0	151	149	1	1	0.413,NA,0.0	0.0,0.0,1.0	-0.127
1755	PTMA	chr2	+	231711886	231711983	231711889	231711983	231711347	231711419	852828655	717973697084	660623742	594053656671	151	149	0.586344	1	0.105,0.1,0.084	0.099,0.103,0.099	-0.004
1759	TNFRSF25	chr1	-	6462628	6462666	6462628	6462663	6462862	6462970	16,13,13	2,9,1	18,5,11	4,2,6	151	149	0.568577	1	0.888,0.588,0.928	0.816,0.712,0.644	0.077
1761	ZNF234	chr19	+	44150412	44150505	44150448	44150505	44148770	44148897	21,14,22	0,0,0	5,12,11	4,0,1	184	149	0.0245846	0.139821	1.0,1.0,1.0	0.503,1.0,0.899	0.199
1762	VEGFB	chr11	+	64237419	64237655	64237520	64237655	64237186	64237222	320329313	91,57,81	292269306	63,61,77	249	149	0.877378	1	0.678,0.775,0.698	0.735,0.725,0.704	-0.004
1763	UBE2A	chrX	+	119574900	119574981	119574907	119574981	119574562	119574755	319340292	0,1,0	337288351	0,0,0	155	149	1	1	1.0,0.997,1.0	1.0,1.0,1.0	-0.001
1764	PSMC3	chr11	-	47418774	47419197	47418774	47418945	47420263	47420409	144314471450	2,0,0	947900900	1,2,0	298	149	1	1	0.997,1.0,1.0	0.998,0.996,1.0	0.001
1765	CKLF-CMTM1	chr16	+	66578830	66579135	66578846	66579135	66577103	66577202	5,2,0	0,1,0	7,5,10	0,3,0	164	149	1	1	1.0,0.645,NA	1.0,0.602,1.0	-0.045
1776	NXPE3	chr3	+	101779682	101779900	101779733	101779900	101779210	101779324	10,10,3	3,2,8	7,17,6	0,3,0	199	149	0.00110947	0.0138295	0.714,0.789,0.219	1.0,0.809,1.0	-0.362
1777	NXPE3	chr3	+	101782655	101782780	101782659	101782780	101782109	101782290	4,1,0	29,57,41	0,2,0	32,22,24	152	149	0.580388	1	0.119,0.017,0.0	0.0,0.082,0.0	0.018
1779	NLRP3	chr1	+	247418701	247419077	247418756	247419077	247418052	247418290	7,5,0	0,2,3	9,8,5	1,1,2	203	149	0.23899	0.663793	1.0,0.647,0.0	0.869,0.854,0.647	-0.241
1781	DNAAF5	chr7	+	729662	729847	729724	729847	726698	727315	295335330	0,0,0	244269273	2,0,3	210	149	1	1	1.0,1.0,1.0	0.989,1.0,0.985	0.009
1787	POM121C	chr7	-	75484197	75484319	75484197	75484300	75485863	75486299	7,0,2	16,28,20	4,4,4	11,10,8	167	149	0.0411844	0.202146	0.281,0.0,0.082	0.245,0.263,0.308	-0.151
1788	SPEF2	chr5	+	35643504	35644525	35644354	35644525	35641430	35641683	1,1,5	16,31,21	7,1,3	12,10,13	298	149	0.0389262	0.194141	0.03,0.016,0.106	0.226,0.048,0.103	-0.075
1792	WRNIP1	chr6	+	2770119	2770361	2770194	2770361	2768690	2768882	660597635	27,29,18	758736817	20,12,10	223	149	0.000185941	0.00331989	0.942,0.932,0.959	0.962,0.976,0.982	-0.029
1795	RGL2	chr6	-	33293794	33293935	33293794	33293916	33294033	33294066	5,7,0	184167147	9,6,10	140,84,110	167	149	0.000893706	0.0117272	0.024,0.036,0.0	0.054,0.06,0.075	-0.043
1796	CENPL	chr1	-	173802962	173803505	173802962	173803188	173807266	173807518	74,77,89	0,1,1	69,54,56	0,0,0	298	149	1	1	1.0,0.975,0.978	1.0,1.0,1.0	-0.016
1798	CENPL	chr1	-	173807266	173807518	173807266	173807310	173811131	173811306	80,93,70	2,0,0	99,47,81	2,0,0	298	149	1	1	0.952,1.0,1.0	0.961,1.0,1.0	-0.003
1802	HPS1	chr10	-	98429572	98429889	98429572	98429642	98430570	98430670	73,57,74	63,49,46	64,80,43	35,29,36	298	149	0.1315	0.452995	0.367,0.368,0.446	0.478,0.58,0.374	-0.084
1803	HPS1	chr10	-	98445299	98445413	98445299	98445404	98446806	98446935	80,75,101	2,9,4	89,67,75	0,0,2	157	149	0.000466682	0.00692708	0.974,0.888,0.96	1.0,1.0,0.973	-0.05
1804	HPS1	chr10	-	98445299	98445413	98445299	98445404	98446886	98446963	7,11,9	0,0,0	20,5,12	0,0,1	157	149	1	1	1.0,1.0,1.0	1.0,1.0,0.919	0.027
1807	RIOK1	chr6	+	7395020	7395143	7395052	7395143	7393098	7393303	11,9,12	84,78,66	7,21,14	119,89,97	180	149	0.8475	1	0.098,0.087,0.131	0.046,0.163,0.107	0
1808	PRMT9	chr4	-	147670640	147670743	147670640	147670708	147672958	147673126	83,92,65	0,4,4	48,31,78	4,8,0	183	149	0.0706569	0.29288	1.0,0.949,0.93	0.907,0.759,1.0	0.071
1811	P2RY2	chr11	+	73234021	73242427	73234155	73242427	73227980	73228175	0,0,1	14,9,14	0,3,7	12,8,12	282	149	0.000166959	0.00306255	0.0,0.0,0.036	0.0,0.165,0.236	-0.122
1813	LRP10	chr14	+	22875330	22876372	22875354	22876372	22875054	22875245	4,6,9	372335361	1,3,2	290362308	172	149	0.390532	0.898866	0.009,0.015,0.021	0.003,0.007,0.006	0.01
1815	PTPN18	chr2	+	130373156	130375405	130374665	130375405	130372872	130372947	148101143	1,0,2	69,73,92	2,0,1	298	149	1	1	0.987,1.0,0.973	0.945,1.0,0.979	0.012
1816	MT1E	chr16	+	56626465	56627112	56626879	56627112	56625780	56625879	297427133037	77,77,71	297426793344	22,31,34	298	149	1.43191e-11	2.49525e-09	0.951,0.946,0.955	0.985,0.977,0.98	-0.03
1817	KCNMA1	chr10	-	76869601	76877893	76869601	76877890	76887290	76887515	5,2,3	1,0,0	0,0,0	2,1,3	151	149	8.88178e-16	2.66852e-13	0.831,1.0,1.0	0.0,0.0,0.0	0.944
1818	KCNMA1	chr10	-	77636198	77637006	77636198	77636569	77637264	77637808	4,5,3	16,21,4	6,4,4	22,18,20	298	149	0.770952	1	0.111,0.106,0.273	0.12,0.1,0.091	0.06
1819	SLC29A2	chr11	-	66366125	66366231	66366125	66366191	66366430	66366564	71,107,60	11,9,22	59,58,58	14,13,23	188	149	0.113546	0.408138	0.836,0.904,0.684	0.77,0.78,0.667	0.069
1820	SLC29A2	chr11	-	66366125	66366231	66366125	66366191	66367463	66367548	33,38,16	2,4,2	31,27,22	0,0,3	188	149	0.024494	0.139397	0.929,0.883,0.864	1.0,1.0,0.853	-0.059
1821	SLC29A2	chr11	-	66366125	66366564	66366125	66366191	66367463	66367548	103,102,71	2,4,2	83,65,114	0,0,3	298	149	0.0376091	0.189634	0.963,0.927,0.947	1.0,1.0,0.95	-0.038
1822	SLC29A2	chr11	-	66366125	66366564	66366125	66366231	66367463	66367548	80,74,59	10,10,2	60,53,98	7,14,5	298	149	0.555825	1	0.8,0.787,0.937	0.811,0.654,0.907	0.051
1823	SLC29A2	chr11	-	66366430	66367282	66366430	66366564	66367463	66367548	16,3,10	78,70,53	1,14,8	53,47,87	298	149	0.56768	1	0.093,0.021,0.086	0.009,0.13,0.044	0.006
1824	SLC29A2	chr11	-	66368536	66369134	66368536	66368671	66369368	66369532	18,20,17	6,8,0	22,27,28	3,3,3	298	149	0.313841	0.787586	0.6,0.556,1.0	0.786,0.818,0.824	-0.091
1826	OTUD7B	chr1	-	149967293	149967521	149967293	149967387	149971062	149971251	80,61,77	9,4,1	74,75,86	2,5,7	282	149	0.787835	1	0.824,0.89,0.976	0.951,0.888,0.867	-0.005
1828	TSR2	chrX	+	54444007	54444184	54444016	54444184	54443399	54443491	188167188	9,2,3	179169156	12,19,11	157	149	4.21446e-05	0.00106476	0.952,0.988,0.983	0.934,0.894,0.931	0.055
1830	TMEM116	chr12	-	111932585	111932731	111932585	111932659	111933885	111934030	0,0,1	13,14,11	0,0,0	4,4,8	220	149	1	1	0.0,0.0,0.058	0.0,0.0,0.0	0.019
1832	ZFAND5	chr9	-	72360627	72360787	72360627	72360784	72363469	72363606	218229214	11,11,16	317369450	17,8,26	151	149	0.350633	0.849337	0.951,0.954,0.93	0.948,0.979,0.945	-0.012
1833	ZFAND5	chr9	-	72360627	72360787	72360627	72360784	72364695	72365208	284287249	7,13,16	183151179	7,6,7	151	149	0.566279	1	0.976,0.956,0.939	0.963,0.961,0.962	-0.005
1834	ZFAND5	chr9	-	72360627	72363606	72360627	72360784	72364695	72365208	166159194	7,13,16	264296314	7,6,7	298	149	0.000100497	0.00205065	0.922,0.859,0.858	0.95,0.961,0.957	-0.076
1835	ZFAND5	chr9	-	72360627	72363606	72360627	72360787	72364695	72365208	167159194	284287249	267297317	182151179	298	149	0	0	0.227,0.217,0.28	0.423,0.496,0.47	-0.222
1836	ALG10B	chr12	+	38320160	38329721	38323912	38329721	38318260	38318458	9,13,9	0,0,3	17,24,12	0,0,0	298	149	0.476886	1	1.0,1.0,0.6	1.0,1.0,1.0	-0.133
1842	MED23	chr6	-	131610045	131610246	131610045	131610087	131615906	131616002	88,77,78	0,1,0	71,55,130	1,1,0	298	149	1	1	1.0,0.975,1.0	0.973,0.965,1.0	0.012
1844	CREBRF	chr5	+	173080584	173080784	173080588	173080784	173056351	173056479	18,8,11	0,1,6	13,12,7	0,2,0	152	149	0.002977	0.0298114	1.0,0.887,0.642	1.0,0.855,1.0	-0.109
1848	REC8	chr14	+	24177708	24177940	24177813	24177940	24177464	24177541	161144140	2,0,4	157171197	0,6,2	253	149	0.698111	1	0.979,1.0,0.954	1.0,0.944,0.983	0.002
1849	USP45	chr6	-	99445796	99446463	99445796	99446350	99464603	99464747	40,43,49	0,1,0	42,40,60	0,0,0	261	149	1	1	1.0,0.961,1.0	1.0,1.0,1.0	-0.013
1850	USP45	chr6	-	99508609	99508782	99508609	99508779	99510120	99510230	31,25,37	3,2,0	21,27,31	1,1,1	151	149	0.452324	0.984537	0.911,0.925,1.0	0.954,0.964,0.968	-0.017
1851	ZC3H14	chr14	+	88567857	88568153	88568038	88568153	88563650	88563693	7,1,3	151120139	1,6,10	142128118	298	149	0.175754	0.545545	0.023,0.004,0.011	0.004,0.023,0.041	-0.01
1852	ZC3H14	chr14	+	88609711	88609803	88609714	88609803	88609266	88609403	104117106	66,78,80	120105109	81,76,68	151	149	0.913117	1	0.609,0.597,0.567	0.594,0.577,0.613	-0.004
1854	URM1	chr9	+	128377994	128378106	128378035	128378106	128371373	128371415	1,6,4	84,83,122	8,7,0	73,67,63	189	149	0.11914	0.424392	0.009,0.054,0.025	0.08,0.076,0.0	-0.023
1855	URM1	chr9	+	128389260	128392016	128389665	128392016	128387815	128387897	312320299	0,0,0	206177224	0,3,0	298	149	1	1	1.0,1.0,1.0	1.0,0.967,1.0	0.011
1856	NOP16	chr5	-	176383945	176384283	176383945	176384254	176385220	176385327	118127142	3,2,10	147145177	12,14,14	177	149	0.00449163	0.0397315	0.971,0.982,0.923	0.912,0.897,0.914	0.051
1857	NOP16	chr5	-	176383945	176384286	176383945	176384254	176385220	176385327	74,76,85	3,2,10	71,69,82	12,14,14	180	149	0.000438355	0.00657381	0.953,0.969,0.876	0.83,0.803,0.829	0.112
1858	NOP16	chr5	-	176383945	176384374	176383945	176384254	176385220	176385327	368450369	3,2,10	424373414	12,14,14	268	149	0.000608531	0.00853806	0.986,0.992,0.954	0.952,0.937,0.943	0.033
1859	NOP16	chr5	-	176383945	176384286	176383945	176384283	176385220	176385327	30,36,30	74,87,87	35,32,38	111108133	151	149	0.159523	0.511	0.286,0.29,0.254	0.237,0.226,0.22	0.049
1860	NOP16	chr5	-	176383945	176384374	176383945	176384283	176385220	176385327	324410314	74,87,87	388336370	111108133	239	149	0.0137203	0.0922415	0.732,0.746,0.692	0.685,0.66,0.634	0.064
1861	NOP16	chr5	-	176383945	176384374	176383945	176384286	176385220	176385327	323405314	29,31,30	384336368	31,32,36	236	149	0.764747	1	0.875,0.892,0.869	0.887,0.869,0.866	0.005
1862	NOP16	chr5	-	176386839	176386943	176386839	176386909	176388234	176388343	2,1,3	276286260	1,0,0	308303316	182	149	1	1	0.006,0.003,0.009	0.003,0.0,0.0	0.005
1863	NOP16	chr5	-	176386839	176386926	176386839	176386909	176388234	176388598	0,1,3	276286260	0,0,0	308303316	165	149	1	1	0.0,0.003,0.01	0.0,0.0,0.0	0.004
1864	TSPAN5	chr4	-	98478684	98478810	98478684	98478746	98482004	98482175	119,83,98	8,15,13	91,97,141	13,8,13	212	149	0.584045	1	0.913,0.795,0.841	0.831,0.895,0.884	-0.02
1865	CDIP1	chr16	-	4512790	4513064	4512790	4512947	4513695	4513851	292270320	2,0,0	349350385	0,0,1	265	149	1	1	0.988,1.0,1.0	1.0,1.0,0.995	-0.002
1869	SMURF1	chr7	-	99033036	99033121	99033036	99033112	99035514	99035716	53,61,77	24,24,16	81,68,78	39,37,27	157	149	0.180713	0.555595	0.677,0.707,0.82	0.663,0.636,0.733	0.057
1870	ZC3H7B	chr22	+	41346002	41346208	41346061	41346208	41343414	41343576	166149171	3,5,7	176175182	6,6,12	207	149	0.21411	0.61759	0.976,0.955,0.946	0.955,0.955,0.916	0.017
1873	PGAP2	chr11	+	3824735	3825128	3825019	3825128	3824269	3824364	1,3,1	18,8,5	3,1,3	12,8,13	298	149	0.476133	1	0.027,0.158,0.091	0.111,0.059,0.103	0.001
1874	PGAP2	chr11	+	3824735	3825128	3824795	3825128	3824269	3824376	1,0,3	0,0,0	3,0,1	0,0,2	208	149	1	1	1.0,NA,1.0	1.0,NA,0.264	0.368
1875	PGAP2	chr11	+	3824735	3825128	3825019	3825128	3824269	3824376	2,3,1	5,5,4	3,1,3	5,15,7	298	149	0.942059	1	0.167,0.231,0.111	0.231,0.032,0.176	0.023
1876	PGAP2	chr11	+	3824795	3825128	3825019	3825128	3824269	3824376	1,3,1	5,5,4	3,1,5	5,15,7	298	149	0.855142	1	0.091,0.231,0.111	0.231,0.032,0.263	-0.031
1878	PMP22	chr17	-	15260649	15260761	15260649	15260757	15262428	15262552	42,67,42	0,0,0	41,50,40	0,0,1	152	149	1	1	1.0,1.0,1.0	1.0,1.0,0.975	0.008
1883	EHF	chr11	+	34656907	34656970	34656910	34656970	34651736	34651805	1,1,0	0,0,2	0,2,0	0,0,0	151	149	1	1	1.0,1.0,0.0	NA,1.0,NA	-0.333
1884	LAMA3	chr18	+	23952885	23953109	23952989	23953109	23951683	23951777	2,0,0	3,3,6	0,2,0	2,5,1	252	149	1	1	0.283,0.0,0.0	0.0,0.191,0.0	0.031
1887	TRIM55	chr8	+	66152376	66152627	66152379	66152627	66150341	66150466	106103121	4,6,14	134116148	8,18,7	151	149	0.549731	1	0.963,0.944,0.895	0.943,0.864,0.954	0.014
1888	GLT8D1	chr3	-	52704723	52704952	52704723	52704948	52705446	52705791	62,35,49	25,38,23	37,36,38	3,20,16	152	149	0.0861741	0.335494	0.709,0.474,0.676	0.924,0.638,0.7	-0.134
1890	UBALD1	chr16	-	4608883	4609983	4608883	4609908	4610492	4610555	163136198	9,9,5	147159138	10,10,1	223	149	0.922744	1	0.924,0.91,0.964	0.908,0.914,0.989	-0.004
1891	UBALD1	chr16	-	4608883	4609983	4608883	4609908	4614677	4614888	72,39,84	0,0,2	58,69,65	1,0,0	223	149	1	1	1.0,1.0,0.966	0.975,1.0,1.0	-0.003
1892	CUL9	chr6	+	43198608	43198855	43198689	43198855	43196644	43196862	37,36,23	3,1,0	5,12,9	0,0,0	229	149	0.804679	1	0.889,0.959,1.0	1.0,1.0,1.0	-0.051
1893	CUL9	chr6	+	43204095	43204539	43204359	43204539	43203853	43203987	3,0,0	12,15,14	1,2,0	11,11,7	298	149	0.771756	1	0.111,0.0,0.0	0.043,0.083,0.0	-0.005
1894	CUL9	chr6	+	43213437	43213567	43213483	43213567	43213148	43213294	30,17,10	4,1,0	3,8,5	0,1,1	194	149	0.100813	0.374257	0.852,0.929,1.0	1.0,0.86,0.793	0.043
1895	CUL9	chr6	+	43216157	43216503	43216162	43216503	43215078	43215326	27,12,19	0,0,2	16,11,8	0,0,2	153	149	1	1	1.0,1.0,0.902	1.0,1.0,0.796	0.035
1897	UBE2O	chr17	-	76397798	76397891	76397798	76397888	76398254	76398383	16,0,22	117100182	11,15,7	110,91,105	151	149	0.57213	1	0.119,0.0,0.107	0.09,0.14,0.062	-0.022
1898	PARD3	chr10	-	34336198	34336243	34336198	34336240	34337274	34337426	73,82,79	0,0,1	80,94,104	0,0,2	151	149	1	1	1.0,1.0,0.987	1.0,1.0,0.981	0.002
1899	PARD3	chr10	-	34336198	34336243	34336198	34336240	34337364	34337426	17,24,18	0,0,0	3,11,9	0,0,1	151	149	1	1	1.0,1.0,1.0	1.0,1.0,0.899	0.034
1903	CREM	chr10	+	35211253	35212953	35211655	35212953	35206894	35207051	180178156	11,7,10	152171177	6,7,6	298	149	0.213987	0.617578	0.891,0.927,0.886	0.927,0.924,0.937	-0.028
1904	LINC02827	chr12	+	3316828	3319726	3318134	3319726	3303104	3303269	2,4,1	0,3,1	2,2,2	1,0,1	298	149	0.0383864	0.192773	1.0,0.4,0.333	0.5,1.0,0.5	-0.089
1905	ALKBH2	chr12	-	109092506	109092937	109092506	109092787	109093246	109093472	121134152	46,27,36	189140168	24,19,30	298	149	0.00351378	0.0333971	0.568,0.713,0.679	0.797,0.787,0.737	-0.12
1906	ALKBH2	chr12	-	109092506	109092937	109092506	109092787	109093349	109093472	105100104	6,2,3	132,85,104	0,1,3	298	149	0.0178051	0.111529	0.897,0.962,0.945	1.0,0.977,0.945	-0.039
1907	PIGH	chr14	-	67592634	67592718	67592634	67592715	67593742	67593952	95,93,102	3,10,0	75,71,84	4,4,4	151	149	0.806108	1	0.969,0.902,1.0	0.949,0.946,0.954	0.007
1908	RABL2B	chr22	-	50769424	50769552	50769424	50769549	50769904	50770016	9,10,7	3,9,0	12,16,12	2,0,5	151	149	0.204544	0.599662	0.747,0.523,1.0	0.856,1.0,0.703	-0.096
1909	RABL2B	chr22	-	50782187	50782351	50782187	50782347	50783038	50783286	8,4,9	3,0,0	7,9,11	1,2,0	152	149	0.440372	0.968929	0.723,1.0,1.0	0.873,0.815,1.0	0.012
1910	RABL2B	chr22	-	50782187	50782351	50782187	50782347	50783500	50783636	6,1,6	7,10,9	6,6,3	3,11,6	152	149	0.388296	0.895872	0.457,0.089,0.395	0.662,0.348,0.329	-0.133
1912	COA1	chr7	-	43624454	43624747	43624454	43624645	43631011	43633408	95114109	5,3,1	123148138	0,3,5	250	149	0.481601	1	0.919,0.958,0.985	1.0,0.967,0.943	-0.016
1913	COA1	chr7	-	43608451	43609641	43608451	43609495	43639448	43639681	17,6,21	0,0,0	7,13,13	0,2,1	294	149	0.767283	1	1.0,1.0,1.0	1.0,0.767,0.868	0.122
1914	COA1	chr7	-	43623889	43633408	43623889	43631782	43639448	43639681	38,36,43	4,10,17	27,16,37	3,6,2	298	149	0.167687	0.527648	0.826,0.643,0.558	0.818,0.571,0.902	-0.088
1915	COA1	chr7	-	43645250	43645399	43645250	43645397	43647534	43647634	273341284	0,0,0	243244272	4,0,3	150	149	1	1	1.0,1.0,1.0	0.984,1.0,0.989	0.009
1916	COA1	chr7	-	43647534	43647634	43647534	43647627	43648599	43648652	175296264	0,0,1	248201174	0,1,0	155	149	1	1	1.0,1.0,0.996	1.0,0.995,1.0	0
1917	TMCC2	chr1	+	205271795	205273343	205271812	205273343	205271119	205271255	0,0,3	13,12,8	0,4,4	5,6,7	165	149	0.00503734	0.0434128	0.0,0.0,0.253	0.0,0.376,0.34	-0.154
1918	PRDX3	chr10	-	119169176	119169342	119169176	119169313	119172381	119172485	139214681572	3,4,1	131511351295	0,1,2	177	149	1	1	0.997,0.997,0.999	1.0,0.999,0.998	-0.001
1919	ZMYND8	chr20	-	47298728	47298947	47298728	47298872	47310055	47310204	93,81,102	46,64,95	108122196	23,38,61	223	149	1.22672e-06	5.74647e-05	0.575,0.458,0.418	0.758,0.682,0.682	-0.224
1920	RASA4B	chr7	-	102483140	102483889	102483140	102483713	102485038	102485159	0,0,0	0,0,1	1,0,0	0,0,0	298	149	1	1	NA,NA,0.0	1.0,NA,NA	-1
1921	CCDC66	chr3	+	56571166	56571302	56571180	56571302	56566949	56567053	1,0,1	32,29,39	1,4,2	32,49,35	162	149	0.046958	0.221519	0.028,0.0,0.023	0.028,0.07,0.05	-0.032
1922	CCDC66	chr3	+	56571180	56572428	56572336	56572428	56566949	56567053	32,29,39	0,1,0	32,49,35	1,0,0	298	149	1	1	1.0,0.935,1.0	0.941,1.0,1.0	-0.002
1923	CCDC66	chr3	+	56592858	56593101	56592969	56593101	56571180	56571302	0,0,0	65,42,43	7,2,0	44,41,22	259	149	0.0217759	0.12872	0.0,0.0,0.0	0.084,0.027,0.0	-0.037
1924	CCDC66	chr3	+	56593490	56593741	56593559	56593741	56592969	56593101	45,55,49	1,3,0	60,44,68	1,3,0	217	149	0.912213	1	0.969,0.926,1.0	0.976,0.91,1.0	0.003
1925	CCDC66	chr3	+	56593490	56593741	56593619	56593741	56592969	56593101	59,69,66	0,4,3	77,64,82	2,1,4	277	149	0.795254	1	1.0,0.903,0.922	0.954,0.972,0.917	-0.006
1926	CCDC66	chr3	+	56593559	56593741	56593619	56593741	56592969	56593101	15,17,17	0,4,3	18,23,14	2,1,4	208	149	0.841322	1	1.0,0.753,0.802	0.866,0.943,0.715	0.01
1927	CCDC66	chr3	+	56613588	56613750	56613606	56613750	56593943	56594028	74,75,65	0,3,0	52,69,59	3,1,0	166	149	0.510462	1	1.0,0.957,1.0	0.94,0.984,1.0	0.011
1928	CCDC66	chr3	+	56615889	56616053	56615903	56616053	56615127	56615272	0,0,0	1,2,5	1,2,1	9,4,1	162	149	0.12947	0.448458	0.0,0.0,0.0	0.093,0.315,0.479	-0.296
1929	CCDC66	chr3	+	56615889	56616053	56615921	56616053	56615127	56615272	3,0,0	33,35,32	2,2,2	27,20,25	180	149	0.0750643	0.30634	0.07,0.0,0.0	0.058,0.076,0.062	-0.042
1930	CCDC66	chr3	+	56615903	56616053	56615921	56616053	56615127	56615272	4,2,5	33,35,32	10,4,2	27,20,25	166	149	0.117026	0.418061	0.098,0.049,0.123	0.249,0.152,0.067	-0.066
1931	MTCH1	chr6	-	36977633	36977784	36977633	36977691	36978077	36978155	6,7,3	115510481065	17,22,12	840862874	241	149	0.471783	1	0.003,0.004,0.002	0.012,0.016,0.008	-0.009
1934	CCNA1	chr13	+	36433032	36433221	36433035	36433221	36432494	36432729	4,1,4	3,3,0	4,1,0	2,2,2	151	149	0.185171	0.564619	0.568,0.248,1.0	0.664,0.33,0.0	0.274
1935	KLHL17	chr1	+	962285	962471	962354	962471	961825	962047	14,10,14	17,18,39	8,17,3	16,22,17	217	149	0.761015	1	0.361,0.276,0.198	0.256,0.347,0.108	0.041
1936	KLHL17	chr1	+	963031	963253	963108	963253	962703	962917	14,8,24	26,9,25	7,8,9	24,31,19	225	149	0.00631653	0.0520188	0.263,0.371,0.389	0.162,0.146,0.239	0.159
1937	MCCC2	chr5	+	71643770	71643895	71643818	71643895	71641002	71641075	3,1,0	107160145	0,5,0	108153113	196	149	1	1	0.021,0.005,0.0	0.0,0.024,0.0	0.001
1938	SLC25A10	chr17	+	81717398	81717491	81717481	81717491	81717001	81717072	191180202	3,0,0	198177227	2,1,0	231	149	1	1	0.976,1.0,1.0	0.985,0.991,1.0	0
1939	SLC25A10	chr17	+	81717756	81717861	81717783	81717861	81717398	81717491	2,5,3	103109111	11,18,13	127131138	175	149	5.31195e-05	0.00126803	0.016,0.038,0.022	0.069,0.105,0.074	-0.057
1940	PBRM1	chr3	-	52587352	52587510	52587352	52587435	52589069	52589255	116,99,89	6,9,12	94,75,92	12,10,11	223	149	0.211999	0.61469	0.928,0.88,0.832	0.84,0.834,0.848	0.039
1941	PBRM1	chr3	-	52589069	52589255	52589069	52589252	52603520	52603732	56,51,64	11,19,7	47,66,76	13,9,15	151	149	0.800995	1	0.834,0.726,0.9	0.781,0.879,0.833	-0.011
1942	PBRM1	chr3	-	52658198	52658342	52658198	52658315	52662132	52662276	4,7,1	65,51,59	3,6,12	38,52,54	175	149	0.0341555	0.177458	0.05,0.105,0.014	0.063,0.089,0.159	-0.047
1944	PBRM1	chr3	-	52679573	52679726	52679573	52679723	52682091	52682233	0,2,2	1,0,0	1,0,0	0,0,0	151	149	1	1	0.0,1.0,1.0	1.0,NA,NA	-0.333
1945	PBRM1	chr3	-	52679573	52679726	52679573	52679723	52685435	52685601	0,0,0	0,3,0	1,6,2	0,0,0	151	149	1	1	NA,0.0,NA	1.0,1.0,1.0	-1
1946	PBRM1	chr3	-	52679573	52679723	52679573	52679720	52685748	52685913	5,3,9	0,0,0	4,4,9	1,0,0	151	149	1	1	1.0,1.0,1.0	0.798,1.0,1.0	0.067
1947	PBRM1	chr3	-	52679573	52679726	52679573	52679720	52685748	52685913	20,15,11	0,0,0	30,15,46	1,0,0	154	149	1	1	1.0,1.0,1.0	0.967,1.0,1.0	0.011
1948	PBRM1	chr3	-	52679573	52679726	52679573	52679723	52685748	52685913	20,15,11	5,3,9	30,15,46	4,4,9	151	149	0.158073	0.508045	0.798,0.831,0.547	0.881,0.787,0.835	-0.109
1949	R3HDM1	chr2	+	135651729	135652032	135651732	135652032	135645378	135645527	83,67,70	61,72,61	75,73,63	57,38,34	151	149	0.0362427	0.185224	0.573,0.479,0.531	0.565,0.655,0.646	-0.094
1950	ENY2	chr8	+	109340443	109340563	109340488	109340563	109339319	109339390	4,4,4	122314221192	0,9,8	117810581143	193	149	1	1	0.003,0.002,0.003	0.0,0.007,0.005	-0.001
1951	ENY2	chr8	+	109340443	109340563	109340490	109340563	109339319	109339390	4,4,4	91,91,82	0,9,8	85,50,80	195	149	0.162397	0.515846	0.032,0.032,0.036	0.0,0.121,0.071	-0.031
1952	ENY2	chr8	+	109340488	109340563	109340490	109340563	109339319	109339390	122314221192	91,91,82	117810581143	85,50,80	150	149	0.492473	1	0.93,0.939,0.935	0.932,0.955,0.934	-0.006
1953	TSC22D1	chr13	-	44537097	44541252	44537097	44539923	44573162	44576667	4,1,5	0,4,8	1,1,3	1,1,0	298	149	0.0158241	0.102662	1.0,0.111,0.238	0.333,0.333,1.0	-0.106
1954	TSC22D1	chr13	-	44539766	44539936	44539766	44539923	44573162	44576667	7,5,6	0,4,8	10,11,10	1,1,0	161	149	1	1	1.0,0.536,0.41	0.902,0.911,1.0	-0.289
1956	ARMC9	chr2	+	231360753	231360883	231360756	231360883	231355797	231355934	12,3,6	0,4,3	5,6,8	1,0,0	151	149	0.00036217	0.00563498	1.0,0.425,0.664	0.831,1.0,1.0	-0.247
1958	SIRT3	chr11	-	218777	219600	218777	219041	224077	224239	0,0,0	25,24,27	3,0,2	25,14,11	298	149	0.585963	1	0.0,0.0,0.0	0.057,0.0,0.083	-0.047
1959	SIRT3	chr11	-	230451	230641	230451	230552	232982	233215	0,0,1	17,25,29	2,2,0	17,8,22	237	149	0.828887	1	0.0,0.0,0.021	0.069,0.136,0.0	-0.061
1960	SIRT3	chr11	-	230451	230706	230451	230552	232982	233215	0,0,2	17,25,29	1,0,0	17,8,22	298	149	1	1	0.0,0.0,0.033	0.029,0.0,0.0	0.001
1961	SIRT3	chr11	-	230451	230706	230451	230641	232982	233215	0,0,1	0,0,0	0,0,0	1,2,0	213	149	1	1	NA,NA,1.0	0.0,0.0,NA	1
1962	SIRT3	chr11	-	233342	233534	233342	233437	236047	236342	19,26,21	0,1,0	14,7,20	0,0,0	245	149	1	1	1.0,0.941,1.0	1.0,1.0,1.0	-0.02
1965	TFE3	chrX	-	49039106	49039410	49039106	49039345	49040454	49040568	217216254	68,68,64	222235247	52,76,95	213	149	0.627535	1	0.691,0.69,0.735	0.749,0.684,0.645	0.013
1967	ZNF24	chr18	-	35332226	35339073	35332226	35337770	35339828	35339976	3,6,9	174189163	11,15,11	138135158	298	149	0.00129444	0.015398	0.009,0.016,0.027	0.038,0.053,0.034	-0.024
1975	ZNF41	chrX	-	47445177	47449474	47445177	47449366	47455920	47456016	14,14,38	0,0,0	11,25,16	0,0,2	256	149	1	1	1.0,1.0,1.0	1.0,1.0,0.823	0.059
1977	ZNF41	chrX	-	47456271	47456414	47456271	47456398	47467323	47467760	2,0,0	0,0,0	3,0,0	1,1,0	164	149	1	1	1.0,NA,NA	0.732,0.0,NA	0.634
1978	ZNF41	chrX	-	47456271	47456414	47456271	47456398	47467409	47467670	6,3,2	10,18,2	2,2,0	8,1,8	164	149	0.226845	0.640334	0.353,0.132,0.476	0.185,0.645,0.0	0.044
1979	ZNF41	chrX	-	47456271	47456438	47456271	47456398	47467409	47467670	0,0,0	10,18,2	1,0,1	8,1,8	188	149	1	1	0.0,0.0,0.0	0.09,0.0,0.09	-0.06
1980	ZNF41	chrX	-	47456271	47456438	47456271	47456414	47467409	47467670	0,0,0	6,3,2	1,0,1	2,2,0	172	149	1	1	0.0,0.0,0.0	0.302,0.0,1.0	-0.434
1981	ZNF41	chrX	-	47467409	47467760	47467409	47467670	47469744	47469842	4,6,5	0,0,0	9,5,3	1,0,0	238	149	1	1	1.0,1.0,1.0	0.849,1.0,1.0	0.05
1982	ZNF41	chrX	-	47456271	47456414	47456271	47456398	47483094	47483222	0,0,0	1,0,2	2,0,0	0,0,2	164	149	1	1	0.0,NA,0.0	1.0,NA,0.0	-0.5
1985	ZNF41	chrX	-	47467409	47467760	47467409	47467670	47483094	47483222	9,7,3	5,1,5	14,8,4	0,1,0	238	149	4.12691e-06	0.000159812	0.53,0.814,0.273	1.0,0.834,1.0	-0.406
1987	KIRREL1	chr1	+	158089453	158089628	158089501	158089628	158088326	158088454	102,72,118	62,19,56	99150119	39,64,52	196	149	0.787826	1	0.556,0.742,0.616	0.659,0.641,0.635	-0.007
1989	DNAJA4	chr15	+	78275497	78275728	78275600	78275728	78274196	78274424	13,5,0	0,0,0	3,5,8	0,0,1	251	149	1	1	1.0,1.0,NA	1.0,1.0,0.826	0.058
1990	DNAJA4	chr15	+	78275589	78275728	78275600	78275728	78274196	78274424	3,0,0	0,0,0	0,0,1	0,0,1	159	149	1	1	1.0,NA,NA	NA,NA,0.484	0.516
1992	EMSY	chr11	+	76459932	76460085	76459935	76460085	76458182	76458358	27,37,56	3,2,4	28,30,37	2,2,6	151	149	0.525173	1	0.899,0.948,0.932	0.932,0.937,0.859	0.017
1993	EMSY	chr11	+	76542009	76542367	76542215	76542367	76537794	76537950	8,5,11	5,14,12	16,21,24	5,10,5	298	149	0.00132367	0.0156488	0.444,0.152,0.314	0.615,0.512,0.706	-0.308
1994	EMSY	chr11	+	76542009	76542367	76542167	76542367	76539598	76539640	7,13,20	0,0,1	18,24,24	3,0,0	298	149	0.694931	1	1.0,1.0,0.909	0.75,1.0,1.0	0.053
1995	EMSY	chr11	+	76542009	76542367	76542215	76542367	76539598	76539640	7,11,17	53,59,58	18,24,26	15,22,31	298	149	5.98005e-10	6.94722e-08	0.062,0.085,0.128	0.375,0.353,0.295	-0.249
1996	EMSY	chr11	+	76542167	76542367	76542215	76542367	76539598	76539640	2,0,4	53,59,58	7,5,8	15,22,31	196	149	8.58218e-07	4.20093e-05	0.028,0.0,0.05	0.262,0.147,0.164	-0.165
1997	BUB1	chr2	-	110641033	110641205	110641033	110641192	110641306	110641464	636676635	0,0,0	635516533	5,0,0	161	149	1	1	1.0,1.0,1.0	0.992,1.0,1.0	0.003
1999	BUB1	chr2	-	110641641	110641844	110641641	110641803	110642118	110642234	6,13,3	697742750	16,7,35	661622632	189	149	4.90525e-05	0.00120055	0.007,0.014,0.003	0.019,0.009,0.042	-0.015
2004	CHCHD7	chr8	+	56216388	56216531	56216432	56216531	56214597	56214663	6,11,7	0,0,0	2,6,7	0,4,0	192	149	0.184016	0.562771	1.0,1.0,1.0	1.0,0.538,1.0	0.154
2005	CHCHD7	chr8	+	56216388	56216506	56216432	56216506	56214597	56214667	24,29,23	80,95,92	12,16,27	89,90,93	192	149	0.0985536	0.367593	0.189,0.192,0.162	0.095,0.121,0.184	0.048
2006	LINC00869	chr1	+	149647380	149647668	149647383	149647668	149646598	149646785	0,1,0	4,1,4	0,0,0	2,0,4	151	149	1	1	0.0,0.497,0.0	0.0,NA,0.0	0.166
2007	ZNF582-DT	chr19	+	56398276	56399170	56398893	56399170	56397880	56398048	31,47,39	5,4,0	32,44,48	2,0,0	298	149	0.00123729	0.0148903	0.756,0.855,1.0	0.889,1.0,1.0	-0.093
2009	CDH24	chr14	-	23049821	23051439	23049821	23049943	23051969	23052083	33,32,41	6,7,2	18,45,32	1,7,3	298	149	0.540564	1	0.733,0.696,0.911	0.9,0.763,0.842	-0.055
2010	CDH24	chr14	-	23049821	23051439	23049821	23049943	23052472	23052609	30,33,32	31,20,29	13,41,29	57,33,27	298	149	0.0942345	0.35544	0.326,0.452,0.356	0.102,0.383,0.349	0.1
2011	IBTK	chr6	-	82196297	82196446	82196297	82196401	82200140	82200253	207179233	5,6,7	196167170	0,3,12	193	149	0.846403	1	0.97,0.958,0.963	1.0,0.977,0.916	-0.001
2015	UIMC1	chr5	-	176968554	176969291	176968554	176968755	176969600	176969706	210202250	0,1,4	215219208	0,5,0	298	149	1	1	1.0,0.99,0.969	1.0,0.956,1.0	0.001
2016	CTSC	chr11	-	88320810	88326443	88320810	88326399	88328111	88328196	483527487	12,8,18	666549667	17,18,37	192	149	0.0462802	0.219271	0.969,0.981,0.955	0.968,0.959,0.933	0.015
2017	PFKP	chr10	+	3103778	3103944	3103783	3103944	3101364	3101554	996737947	16,23,25	576521630	8,33,32	153	149	0.0037651	0.0351611	0.984,0.969,0.974	0.986,0.939,0.95	0.017
2018	ISYNA1	chr19	-	18436329	18436877	18436329	18436479	18436972	18437105	166107152	6,0,2	59,59,88	1,0,6	298	149	0.50727	1	0.933,1.0,0.974	0.967,1.0,0.88	0.02
2019	ISYNA1	chr19	-	18436329	18436877	18436329	18436479	18437598	18437760	4,11,7	8,3,9	5,11,13	14,6,4	298	149	0.799287	1	0.2,0.647,0.28	0.152,0.478,0.619	-0.041
2020	ISYNA1	chr19	-	18436683	18437105	18436683	18436877	18437598	18437760	139100177	0,1,0	49,69,81	0,0,0	298	149	1	1	1.0,0.98,1.0	1.0,1.0,1.0	-0.007
2021	SORD	chr15	+	45060981	45061226	45061066	45061226	45043256	45043421	0,0,0	176252197	4,0,2	143171133	233	149	1	1	0.0,0.0,0.0	0.018,0.0,0.01	-0.009
2022	LIMS2	chr2	-	127640269	127640346	127640269	127640318	127640895	127640988	0,0,0	80,60,65	1,0,2	58,40,54	176	149	1	1	0.0,0.0,0.0	0.014,0.0,0.03	-0.015
2025	CRTC2	chr1	-	153952570	153952650	153952570	153952635	153952804	153952834	21,12,16	100,106,70	16,13,18	83,89,96	163	149	0.956791	1	0.161,0.094,0.173	0.15,0.118,0.146	0.005
2027	PFN2	chr3	-	149964903	149966586	149964903	149966264	149968357	149968550	247239232	698697732	142104144	380317470	298	149	0.919186	1	0.15,0.146,0.137	0.157,0.141,0.133	0.001
2028	LINC00472	chr6	-	71417319	71417443	71417319	71417392	71418688	71418754	0,3,2	2,0,0	0,2,2	0,0,0	199	149	1	1	0.0,1.0,1.0	NA,1.0,1.0	-0.333
2029	LINC00472	chr6	-	71417319	71417443	71417319	71417392	71420065	71420745	3,6,4	6,2,5	0,6,5	1,3,2	199	149	0.675844	1	0.272,0.692,0.375	0.0,0.6,0.652	0.029
2030	SGO2	chr2	+	200575310	200575461	200575317	200575461	200571049	200573977	115123100	0,2,1	53,62,65	0,1,2	155	149	1	1	1.0,0.983,0.99	1.0,0.983,0.969	0.007
2037	PCDH17	chr13	+	57666660	57666833	57666663	57666833	57666467	57666526	2,0,2	0,0,0	0,0,0	0,0,1	151	149	1	1	1.0,NA,1.0	NA,NA,0.0	1
2038	RNF43	chr17	-	58415325	58415962	58415325	58415759	58417016	58417534	0,0,0	1,0,0	1,0,1	0,0,0	298	149	1	1	0.0,NA,NA	1.0,NA,1.0	-1
2039	PPP4R1	chr18	-	9562921	9563046	9562921	9563044	9563377	9563550	34,25,41	4,5,5	32,64,52	2,3,3	150	149	0.0279784	0.152837	0.894,0.832,0.891	0.941,0.955,0.945	-0.075
2040	PPP4R1	chr18	-	9595017	9595153	9595017	9595102	9614225	9614270	122104124	87,77,92	50,60,67	86,71,84	199	149	5.68171e-05	0.00133194	0.512,0.503,0.502	0.303,0.388,0.374	0.151
2041	PPP4R1	chr18	-	9595017	9595153	9595017	9595102	9614477	9614559	34,32,40	6,0,0	14,16,21	0,0,0	199	149	0.068253	0.286183	0.809,1.0,1.0	1.0,1.0,1.0	-0.064
2042	BRD3	chr9	-	134034700	134034829	134034700	134034826	134036031	134036324	113,71,117	21,23,20	92,85,78	16,11,16	151	149	0.276263	0.724369	0.842,0.753,0.852	0.85,0.884,0.828	-0.038
2043	FAM71E1	chr19	-	50475324	50475503	50475324	50475455	50475832	50475933	1,3,0	0,1,0	0,1,3	2,0,0	196	149	1	1	1.0,0.695,NA	0.0,1.0,1.0	0.181
2045	LINC02482	chr4	-	6670727	6670999	6670727	6670993	6673683	6673881	6,6,0	3,13,5	14,9,5	1,8,3	154	149	0.0204772	0.123552	0.659,0.309,0.0	0.931,0.521,0.617	-0.367
2047	NKAPD1	chr11	+	112082464	112085150	112082467	112085150	112081981	112082035	121125118	15,27,20	89,90,98	25,16,23	151	149	0.150745	0.494438	0.888,0.82,0.853	0.778,0.847,0.808	0.043
2057	TMEM150A	chr2	-	85600499	85600791	85600499	85600759	85601020	85601482	2,0,0	1,0,0	4,0,0	0,5,2	180	149	1	1	0.623,NA,NA	1.0,0.0,0.0	0.29
2058	TMEM150A	chr2	-	85601020	85601482	85601020	85601107	85601883	85602064	19,29,21	0,0,0	18,12,39	0,2,0	298	149	1	1	1.0,1.0,1.0	1.0,0.75,1.0	0.083
2063	ZNF532	chr18	+	58954225	58954334	58954233	58954334	58953517	58953799	2,0,0	1,5,1	0,0,0	0,0,2	156	149	1	1	0.656,0.0,0.0	NA,NA,0.0	0.219
2064	HARS2	chr5	+	140693490	140693665	140693590	140693665	140691454	140691756	21,7,12	85,54,59	9,20,17	79,91,80	248	149	0.75951	1	0.129,0.072,0.109	0.064,0.117,0.113	0.005
2065	GALNT1	chr18	+	35654559	35654801	35654658	35654801	35580921	35581303	87,107,68	0,0,1	89,82,85	0,0,0	247	149	1	1	1.0,1.0,0.976	1.0,1.0,1.0	-0.008
2067	NCAPH	chr2	+	96341641	96341894	96341674	96341894	96335765	96335848	150156146	47,39,54	106,91,145	50,28,59	181	149	0.131852	0.453544	0.724,0.767,0.69	0.636,0.728,0.669	0.049
2068	NCAPH	chr2	+	96341641	96341894	96341713	96341894	96335765	96335848	208216218	9,7,3	146145194	10,5,1	220	149	0.810263	1	0.94,0.954,0.98	0.908,0.952,0.992	0.007
2069	NCAPH	chr2	+	96341674	96341894	96341713	96341894	96335765	96335848	105,99,126	9,7,3	90,82,108	10,5,1	187	149	0.762054	1	0.903,0.918,0.971	0.878,0.929,0.989	-0.001
2070	NCAPH	chr2	+	96365875	96366058	96365968	96366058	96364480	96364591	773834782	61,53,47	634565551	81,60,73	241	149	1.11273e-05	0.000381703	0.887,0.907,0.911	0.829,0.853,0.824	0.066
2071	TDRKH	chr1	-	151779102	151779242	151779102	151779207	151779950	151780140	64,67,73	0,0,0	97,34,47	0,1,0	183	149	1	1	1.0,1.0,1.0	1.0,0.965,1.0	0.012
2072	TDRKH	chr1	-	151779102	151779242	151779102	151779207	151780050	151780140	11,13,12	0,0,0	21,10,8	0,3,0	183	149	0.612996	1	1.0,1.0,1.0	1.0,0.731,1.0	0.09
2080	PIGF	chr2	-	46588074	46588179	46588074	46588126	46591802	46591925	4,3,1	0,0,0	6,5,3	2,0,0	201	149	1	1	1.0,1.0,1.0	0.69,1.0,1.0	0.103
2081	PIGF	chr2	-	46588074	46588179	46588074	46588126	46592474	46592583	6,9,4	0,1,0	7,12,7	0,0,0	201	149	1	1	1.0,0.87,1.0	1.0,1.0,1.0	-0.043
2086	APAF1	chr12	+	98727172	98727316	98727224	98727316	98725414	98725540	69,96,106	5,14,3	45,77,52	0,1,5	200	149	0.0142284	0.0947077	0.911,0.836,0.963	1.0,0.983,0.886	-0.053
2089	PEX5	chr12	+	7190288	7190524	7190361	7190524	7189685	7189750	8,1,3	17,17,33	7,4,2	40,34,36	221	149	0.50945	1	0.241,0.038,0.058	0.106,0.073,0.036	0.041
2090	PEX5	chr12	+	7190288	7190524	7190363	7190524	7189685	7189750	8,1,3	1,0,0	7,4,2	2,0,2	223	149	0.0527071	0.239062	0.842,1.0,1.0	0.7,1.0,0.401	0.247
2091	PEX5	chr12	+	7190361	7190524	7190363	7190524	7189685	7189750	17,17,33	1,0,0	40,34,36	2,0,2	150	149	0.507686	1	0.944,1.0,1.0	0.952,1.0,0.947	0.015
2092	PEX5	chr12	+	7203431	7203551	7203455	7203551	7202611	7202704	114,113,98	4,5,11	133133134	9,10,17	172	149	0.155431	0.503632	0.961,0.951,0.885	0.928,0.92,0.872	0.026
2093	PEX5	chr12	+	7207658	7207802	7207667	7207802	7203431	7203551	80,79,75	1,4,0	97138149	0,2,0	157	149	0.509071	1	0.987,0.949,1.0	1.0,0.985,1.0	-0.016
2094	OTUD4	chr4	-	145155568	145155686	145155568	145155683	145155935	145155996	71,93,67	13,13,24	79,66,84	21,18,12	151	149	0.916352	1	0.843,0.876,0.734	0.788,0.783,0.874	0.003
2097	STUB1	chr16	+	681062	681350	681151	681350	680409	680684	21,13,13	580593497	37,74,25	343228353	237	149	1.11022e-16	3.58273e-14	0.022,0.014,0.016	0.064,0.169,0.043	-0.075
2098	INPP5B	chr1	-	37878187	37878492	37878187	37878323	37880084	37880194	16,9,8	37,50,53	3,9,5	35,30,30	298	149	0.304218	0.772934	0.178,0.083,0.07	0.041,0.13,0.077	0.028
2099	INPP5B	chr1	-	37878187	37878570	37878187	37878323	37880084	37880194	8,3,6	37,50,53	0,3,3	35,30,30	298	149	0.0626146	0.270481	0.098,0.029,0.054	0.0,0.048,0.048	0.028
2100	INPP5B	chr1	-	37878187	37878570	37878187	37878492	37880084	37880194	0,1,1	8,6,2	0,1,0	3,7,2	226	149	1	1	0.0,0.099,0.248	0.0,0.086,0.0	0.087
2101	INPP5B	chr1	-	37889556	37889724	37889556	37889720	37890615	37890681	3,0,0	0,0,0	3,1,0	0,0,3	152	149	1	1	1.0,NA,NA	1.0,1.0,0.0	0.333
2102	INPP5B	chr1	-	37889556	37889720	37889556	37889668	37891357	37891454	23,19,16	0,0,0	19,24,24	0,0,1	200	149	1	1	1.0,1.0,1.0	1.0,1.0,0.947	0.018
2103	INPP5B	chr1	-	37889556	37889724	37889556	37889668	37891357	37891454	88,59,61	0,0,0	52,61,59	0,0,1	204	149	1	1	1.0,1.0,1.0	1.0,1.0,0.977	0.008
2104	INPP5B	chr1	-	37889556	37889724	37889556	37889720	37891357	37891454	66,43,50	1,3,5	39,37,35	6,0,0	152	149	0.768756	1	0.985,0.934,0.907	0.864,1.0,1.0	-0.013
2105	INPP5B	chr1	-	37940687	37940798	37940687	37940792	37943639	37943669	15,10,22	0,0,1	20,5,20	0,0,1	154	149	1	1	1.0,1.0,0.955	1.0,1.0,0.951	0.001
2112	CRACR2B	chr11	+	830865	831295	831223	831295	830620	830713	24,8,23	5,9,2	15,15,7	5,6,16	298	149	0.162569	0.516017	0.706,0.308,0.852	0.6,0.556,0.179	0.177
2113	MSLN	chr16	+	761072	761174	761132	761174	760733	760821	256187271	25,21,14	126151179	10,13,9	208	149	0.373445	0.878227	0.88,0.864,0.933	0.9,0.893,0.934	-0.017
2114	MSLN	chr16	+	766643	766810	766667	766810	766334	766490	26,35,24	605511611	34,47,40	322314339	172	149	3.37266e-08	2.42859e-06	0.036,0.056,0.033	0.084,0.115,0.093	-0.056
2115	INTS8	chr8	+	94838462	94838618	94838493	94838618	94836523	94836631	94,74,87	4,9,1	63,62,60	18,11,7	179	149	0.000100877	0.00205361	0.951,0.873,0.986	0.744,0.824,0.877	0.122
2116	TTC9B	chr19	-	40216057	40216575	40216057	40216272	40217186	40217369	1,0,3	0,0,1	4,2,0	1,0,0	298	149	1	1	1.0,NA,0.6	0.667,1.0,NA	-0.033
2117	RIMKLB	chr12	+	8713810	8714041	8713814	8714041	8697990	8698297	126,94,116	25,14,18	151150127	21,25,26	152	149	0.992291	1	0.832,0.868,0.863	0.876,0.855,0.827	0.002
2118	RIMKLB	chr12	+	8713810	8714041	8713814	8714041	8699784	8700614	25,13,8	0,1,2	7,3,7	0,0,0	152	149	0.835826	1	1.0,0.927,0.797	1.0,1.0,1.0	-0.092
2119	RIMKLB	chr12	+	8776766	8780739	8777589	8780739	8773320	8773466	70,90,88	19,28,30	53,74,95	16,12,22	298	149	0.158787	0.509957	0.648,0.616,0.595	0.624,0.755,0.683	-0.068
2120	RIMKLB	chr12	+	8780034	8780739	8780574	8780739	8773320	8777802	64,47,59	83,49,68	50,72,78	49,35,44	298	149	0.00423473	0.0381244	0.278,0.324,0.303	0.338,0.507,0.47	-0.137
2121	RIMKLB	chr12	+	8780034	8780739	8780577	8780739	8773320	8777802	63,47,59	25,5,28	50,72,78	16,17,15	298	149	0.497407	1	0.558,0.825,0.513	0.61,0.679,0.722	-0.038
2122	RIMKLB	chr12	+	8780574	8780739	8780577	8780739	8773320	8777802	83,49,68	25,5,28	49,35,44	16,17,15	151	149	0.266815	0.710068	0.766,0.906,0.706	0.751,0.67,0.743	0.071
2123	RIMKLB	chr12	+	8780574	8780739	8780577	8780739	8773320	8780112	4,7,3	0,0,4	19,6,24	2,3,5	151	149	0.329309	0.811445	1.0,1.0,0.425	0.904,0.664,0.826	0.01
2125	GLMP	chr1	-	156293319	156293576	156293319	156293429	156294017	156294236	374311335	1,14,8	463418471	4,18,15	295	149	0.414262	0.930993	0.995,0.918,0.955	0.983,0.921,0.941	0.008
2126	FAM76B	chr11	-	95778821	95778957	95778821	95778954	95779077	95779135	5,0,6	5,2,2	3,15,16	4,7,2	151	149	0.248742	0.679827	0.497,0.0,0.747	0.425,0.679,0.888	-0.249
2127	FAM76B	chr11	-	95778821	95778957	95778821	95778954	95779606	95779687	68,50,88	19,14,15	53,29,34	7,9,4	151	149	0.2421	0.669735	0.779,0.779,0.853	0.882,0.761,0.893	-0.042
2128	FAM76B	chr11	-	95779878	95779948	95779878	95779926	95783064	95783264	0,0,3	156159153	0,3,1	108,100,91	170	149	1	1	0.0,0.0,0.017	0.0,0.026,0.01	-0.006
2129	AZIN1	chr8	-	102829820	102829936	102829820	102829933	102833055	102833218	429441392	29,38,43	422407424	18,33,36	151	149	0.1692	0.531619	0.936,0.92,0.9	0.959,0.924,0.921	-0.016
2130	AZIN1	chr8	-	102836255	102836541	102836255	102836390	102838743	102838916	38,29,36	555539548	50,29,77	536482493	298	149	0.00143036	0.0167144	0.033,0.026,0.032	0.045,0.029,0.072	-0.018
2131	AZIN1	chr8	-	102849998	102850165	102849998	102850144	102858012	102858150	13,4,1	114134122	1,1,4	139118144	169	149	0.00334509	0.0324563	0.091,0.026,0.007	0.006,0.007,0.024	0.029
2138	ZNF670	chr1	-	247034636	247038427	247034636	247038424	247038809	247038870	42,40,39	1,1,0	41,44,34	2,1,2	151	149	0.203829	0.598772	0.976,0.975,1.0	0.953,0.977,0.944	0.026
2139	VEGFA	chr6	+	43784540	43786487	43784606	43786487	43781955	43782087	183102162	11,3,2	39,36,47	5,5,0	214	149	0.16135	0.514506	0.921,0.959,0.983	0.844,0.834,1.0	0.062
2140	ZFP69	chr1	+	40479015	40479488	40479035	40479488	40477219	40477894	3,6,3	3,5,3	7,1,6	6,1,1	168	149	0.250989	0.683183	0.47,0.516,0.47	0.509,0.47,0.842	-0.122
2141	ZFP69	chr1	+	40479035	40479488	40479332	40479488	40477289	40477894	24,10,11	4,1,0	8,3,5	0,0,4	298	149	0.697668	1	0.75,0.833,1.0	1.0,1.0,0.385	0.066
2142	ZFP69	chr1	+	40489525	40489624	40489528	40489624	40489087	40489214	4,1,6	2,6,1	1,1,4	0,1,10	151	149	0.660848	1	0.664,0.141,0.856	1.0,0.497,0.283	-0.04
2146	EIF3B	chr7	+	2380180	2380745	2380203	2380745	2379393	2379511	19,24,30	324306282	25,19,17	345284316	171	149	0.265288	0.707084	0.049,0.064,0.085	0.059,0.055,0.045	0.013
2147	EIF3B	chr7	+	2380180	2380745	2380278	2380745	2379393	2379511	208202240	178228251	229247222	125110113	246	149	2.41299e-09	2.45247e-07	0.414,0.349,0.367	0.526,0.576,0.543	-0.172
2148	EIF3B	chr7	+	2380180	2380745	2380283	2380745	2379393	2379511	213207248	38,55,51	240257230	31,24,39	251	149	0.00191536	0.0211248	0.769,0.691,0.743	0.821,0.864,0.778	-0.087
2149	EIF3B	chr7	+	2380180	2380745	2380414	2380745	2379393	2379511	606578571	19,22,48	561497479	74,45,53	298	149	5.16032e-07	2.61406e-05	0.941,0.929,0.856	0.791,0.847,0.819	0.09
2150	EIF3B	chr7	+	2380203	2380745	2380278	2380745	2379393	2379511	513484492	178228251	549512521	125110113	223	149	5.08654e-09	4.87022e-07	0.658,0.586,0.567	0.746,0.757,0.755	-0.149
2151	EIF3B	chr7	+	2380203	2380745	2380283	2380745	2379393	2379511	518489500	38,55,51	560522529	31,24,39	228	149	0.00163735	0.0186001	0.899,0.853,0.865	0.922,0.934,0.899	-0.046
2152	EIF3B	chr7	+	2380203	2380745	2380414	2380745	2379393	2379511	917865831	19,22,48	887768782	74,45,53	298	149	1.89789e-06	8.18628e-05	0.96,0.952,0.896	0.857,0.895,0.881	0.058
2153	EIF3B	chr7	+	2380278	2380745	2380283	2380745	2379393	2379511	183233259	38,55,51	136120121	31,24,39	153	149	0.394623	0.904354	0.824,0.805,0.832	0.81,0.83,0.751	0.023
2154	EIF3B	chr7	+	2380278	2380745	2380414	2380745	2379393	2379511	750765776	19,22,48	646569562	74,45,53	284	149	2.42066e-09	2.45247e-07	0.954,0.948,0.895	0.821,0.869,0.848	0.086
2155	EIF3B	chr7	+	2380283	2380745	2380414	2380745	2379393	2379511	605587568	19,22,48	541473480	74,45,53	279	149	1.57003e-07	9.43815e-06	0.944,0.934,0.863	0.796,0.849,0.829	0.089
2156	ELF1	chr13	-	40949805	40949973	40949805	40949901	40951328	40951436	200132142	0,3,0	125111119	0,1,1	220	149	1	1	1.0,0.968,1.0	1.0,0.987,0.988	-0.002
2157	METTL25B	chr1	+	156736618	156736960	156736631	156736960	156735724	156735909	4,9,5	28,26,25	12,8,7	26,26,30	161	149	0.263688	0.704389	0.117,0.243,0.156	0.299,0.222,0.178	-0.061
2162	ADGRL1	chr19	-	14152132	14152222	14152132	14152150	14152308	14152437	44,23,23	50,29,68	21,20,17	36,42,38	220	149	0.396939	0.907513	0.373,0.349,0.186	0.283,0.244,0.233	0.049
2163	ADGRL1	chr19	-	14167015	14167033	14167015	14167030	14170681	14170791	0,3,2	1,4,6	0,0,0	1,0,2	151	149	1	1	0.0,0.425,0.248	0.0,NA,0.0	0.224
2164	GSPT1	chr16	-	11896557	11896785	11896557	11896782	11897839	11897881	749705765	133148150	775750879	178176191	151	149	0.148311	0.489667	0.847,0.825,0.834	0.811,0.808,0.82	0.022
2165	GSPT1	chr16	-	11896557	11896785	11896557	11896782	11897993	11898035	12,6,8	0,0,0	13,5,27	1,8,0	151	149	0.00214603	0.023113	1.0,1.0,1.0	0.928,0.381,1.0	0.23
2166	NAB1	chr2	+	190649830	190649982	190649845	190649982	190648897	190648971	1,5,3	0,0,0	1,2,1	2,0,0	163	149	0.567383	1	1.0,1.0,1.0	0.314,1.0,1.0	0.229
2167	NAB1	chr2	+	190649830	190649982	190649845	190649982	190649236	190649360	7,2,8	0,1,13	3,12,9	1,2,2	163	149	0.24776	0.678676	1.0,0.646,0.36	0.733,0.846,0.804	-0.126
2168	NAB1	chr2	+	190685475	190685638	190685478	190685638	190683737	190683827	131164155	19,10,14	134109149	21,16,16	151	149	0.128593	0.446565	0.872,0.942,0.916	0.863,0.871,0.902	0.031
2169	CEP19	chr3	-	196708527	196708727	196708527	196708724	196711928	196712250	8,1,0	3,0,0	4,7,9	0,0,0	151	149	1	1	0.725,1.0,NA	1.0,1.0,1.0	-0.137
2170	PSMC5	chr17	+	63830132	63830501	63830270	63830501	63829851	63829949	131412981228	15,26,23	900947920	125116134	286	149	0	0	0.979,0.963,0.965	0.79,0.81,0.782	0.175
2171	PSMC5	chr17	+	63831019	63831226	63831035	63831226	63830808	63830935	0,4,3	497542498	6,2,2	438410410	164	149	1	1	0.0,0.007,0.005	0.012,0.004,0.004	-0.003
2172	PSENEN	chr19	+	35745834	35745991	35745872	35745991	35745650	35745700	510596584	9,28,17	482486476	3,11,14	186	149	0.0312641	0.165999	0.978,0.945,0.965	0.992,0.973,0.965	-0.014
2174	ADGRL2	chr1	+	81987259	81987341	81987288	81987341	81985258	81985355	17,12,27	45,40,29	21,18,28	26,29,22	177	149	0.0702609	0.292072	0.241,0.202,0.439	0.405,0.343,0.517	-0.128
2175	LOC374443	chr12	+	9655124	9655303	9655220	9655303	9653682	9653808	0,0,0	2,0,0	0,0,3	0,0,0	244	149	1	1	0.0,NA,NA	NA,NA,1.0	-1
2177	MAZ	chr16	+	29808430	29808741	29808569	29808741	29808229	29808293	8,6,7	549488544	7,8,9	265275346	287	149	0.451217	0.982864	0.008,0.006,0.007	0.014,0.015,0.013	-0.007
2178	CIP2A	chr3	-	108569388	108569607	108569388	108569576	108576270	108576346	216221226	3,4,0	197163247	7,7,3	179	149	0.0137827	0.0924469	0.984,0.979,1.0	0.959,0.951,0.986	0.022
2179	CIP2A	chr3	-	108582107	108582202	108582107	108582138	108582976	108583083	196178146	3,3,8	146165154	6,8,0	212	149	0.922234	1	0.979,0.977,0.928	0.945,0.935,1.0	0.001
2180	CIP2A	chr3	-	108582976	108583083	108582976	108583080	108585064	108585212	174147126	13,14,4	146162167	3,16,6	151	149	0.321837	0.801419	0.93,0.912,0.969	0.98,0.909,0.965	-0.014
2181	ORC1	chr1	-	52402128	52402228	52402128	52402225	52404245	52404423	117128138	10,14,22	126,99,130	14,20,32	151	149	0.0474631	0.223176	0.92,0.9,0.861	0.899,0.83,0.8	0.051
2183	KRT15	chr17	-	41513744	41514140	41513744	41514120	41514648	41514674	0,2,0	0,0,0	0,0,0	0,2,6	168	149	1	1	NA,1.0,NA	NA,0.0,0.0	1
2184	KRT15	chr17	-	41516103	41516286	41516103	41516265	41516807	41516964	0,0,0	0,4,0	0,0,1	2,3,1	169	149	1	1	NA,0.0,NA	0.0,0.0,0.469	-0.156
2186	VPS39	chr15	-	42158700	42160899	42158700	42160829	42161681	42161773	0,4,2	80,65,79	4,2,4	83,88,60	218	149	0.250405	0.682019	0.0,0.04,0.017	0.032,0.015,0.044	-0.011
2187	VPS39	chr15	-	42169723	42169892	42169723	42169866	42173722	42173852	0,6,2	62,37,61	0,0,4	54,77,83	174	149	0.0822015	0.324523	0.0,0.122,0.027	0.0,0.0,0.04	0.036
2188	VPS39	chr15	-	42191124	42191372	42191124	42191167	42191495	42191560	0,2,2	78,38,45	0,8,1	52,40,53	298	149	0.128301	0.446082	0.0,0.026,0.022	0.0,0.091,0.009	-0.017
2189	MRPL58	chr17	+	75020920	75021261	75020925	75021261	75020487	75020657	282295325	10,10,8	278261284	15,7,10	153	149	0.416407	0.934127	0.965,0.966,0.975	0.948,0.973,0.965	0.007
2190	AZI2	chr3	-	28331689	28331954	28331689	28331950	28332368	28332427	21,30,21	25,27,18	15,22,27	24,9,21	152	149	0.61054	1	0.452,0.521,0.534	0.38,0.706,0.558	-0.046
2191	AZI2	chr3	-	28340401	28340622	28340401	28340601	28341511	28341596	36,53,37	1,8,5	23,17,26	7,3,1	169	149	0.488158	1	0.969,0.854,0.867	0.743,0.833,0.958	0.052
2193	CRNDE	chr16	-	54920297	54920338	54920297	54920327	54923584	54923650	5,1,2	5,0,5	2,1,0	0,1,0	159	149	1	1	0.484,1.0,0.273	1.0,0.484,NA	-0.156
2194	CRNDE	chr16	-	54920297	54920410	54920297	54920327	54923584	54923650	40,32,55	5,0,5	10,18,19	0,1,0	231	149	0.00110895	0.0138295	0.838,1.0,0.876	1.0,0.921,1.0	-0.069
2195	CRNDE	chr16	-	54920297	54920410	54920297	54920338	54923584	54923650	40,31,55	5,0,2	10,18,19	2,1,0	220	149	0.216181	0.621441	0.844,1.0,0.949	0.772,0.924,1.0	0.032
2196	APC2	chr19	+	1455383	1455500	1455386	1455500	1455148	1455257	0,0,0	6,0,0	0,1,0	0,0,4	151	149	1	1	0.0,NA,NA	NA,1.0,0.0	-0.5
2198	BACE1	chr11	-	117293870	117294008	117293870	117293933	117295130	117295347	51,48,63	8,8,7	52,60,40	5,5,5	223	149	0.256573	0.692882	0.81,0.8,0.857	0.874,0.889,0.842	-0.046
2201	GDPD5	chr11	-	75434639	75435658	75434639	75435655	75436935	75437048	12,12,2	110101145	2,3,6	155103139	151	149	0.00375601	0.0351138	0.097,0.105,0.013	0.013,0.028,0.041	0.044
2202	ZNF677	chr19	-	53238595	53240417	53238595	53239193	53243743	53243897	17,20,20	0,0,0	40,29,28	1,0,0	298	149	1	1	1.0,1.0,1.0	0.952,1.0,1.0	0.016
2203	ZNF677	chr19	-	53238595	53240545	53238595	53239193	53243743	53243897	19,18,27	0,0,0	41,29,26	1,0,0	298	149	1	1	1.0,1.0,1.0	0.953,1.0,1.0	0.016
2204	ZNF677	chr19	-	53238595	53241865	53238595	53239193	53243743	53243897	21,26,28	0,0,0	45,37,27	1,0,0	298	149	1	1	1.0,1.0,1.0	0.957,1.0,1.0	0.014
2205	ZNF677	chr19	-	53238595	53240545	53238595	53240417	53243743	53243897	20,25,38	0,2,0	45,51,46	0,0,3	276	149	0.844059	1	1.0,0.871,1.0	1.0,1.0,0.892	-0.007
2206	ZNF677	chr19	-	53238595	53241865	53238595	53240417	53243743	53243897	28,39,49	0,2,0	62,72,52	0,0,3	298	149	0.848382	1	1.0,0.907,1.0	1.0,1.0,0.897	0.003
2207	ZNF677	chr19	-	53238595	53241865	53238595	53240545	53243743	53243897	34,31,41	2,0,7	55,57,31	1,0,1	298	149	1	1	0.895,1.0,0.745	0.965,1.0,0.939	-0.088
2209	PTK7	chr6	+	43143416	43143620	43143421	43143620	43142171	43142299	286232277	1,2,4	219222171	1,2,1	153	149	1	1	0.996,0.991,0.985	0.995,0.991,0.994	-0.003
2210	PTPN11	chr12	+	112450317	112450512	112450320	112450512	112446275	112446398	372294404	27,36,18	272290269	18,14,32	151	149	0.967051	1	0.931,0.89,0.957	0.937,0.953,0.892	-0.001
2211	PTPN11	chr12	+	112486462	112486629	112486474	112486629	112482073	112482205	102,88,108	306337371	98,78,94	276298317	160	149	0.82039	1	0.237,0.196,0.213	0.248,0.196,0.216	-0.005
2212	FKTN	chr9	+	105619905	105620061	105619933	105620061	105607818	105607951	0,2,1	0,0,0	0,0,2	2,0,0	176	149	1	1	NA,1.0,1.0	0.0,NA,1.0	0.5
2213	FKTN	chr9	+	105619905	105620061	105619933	105620061	105617958	105618092	5,7,5	48,55,53	7,4,5	21,14,17	176	149	0.0151728	0.0992497	0.081,0.097,0.074	0.22,0.195,0.199	-0.121
2216	ZBTB44	chr11	-	130226676	130231715	130226676	130228356	130233307	130233382	15,21,17	0,0,0	10,10,19	0,1,0	298	149	1	1	1.0,1.0,1.0	1.0,0.833,1.0	0.056
2217	ZBTB44	chr11	-	130226676	130234273	130226676	130233382	130237009	130237093	44,22,34	2,1,0	31,41,33	2,0,0	298	149	0.598644	1	0.917,0.917,1.0	0.886,1.0,1.0	-0.017
2218	ZBTB44	chr11	-	130238443	130238556	130238443	130238553	130239811	130239896	5,3,1	7,4,5	1,1,2	7,3,0	151	149	0.832053	1	0.413,0.425,0.165	0.124,0.248,1.0	-0.123
2219	ZBTB44	chr11	-	130238443	130238607	130238443	130238553	130239811	130239896	20,33,31	7,4,5	27,24,38	7,3,0	202	149	0.198593	0.587751	0.678,0.859,0.821	0.74,0.855,1.0	-0.079
2220	ZBTB44	chr11	-	130238443	130238607	130238443	130238556	130239811	130239896	20,33,31	5,3,1	27,24,38	1,1,2	199	149	0.102894	0.379298	0.75,0.892,0.959	0.953,0.947,0.934	-0.078
2224	PDZD7	chr10	-	101016376	101017783	101016376	101016427	101018098	101018296	10,6,14	1,0,1	2,8,2	0,2,1	298	149	0.533623	1	0.833,1.0,0.875	1.0,0.667,0.5	0.18
2225	PDZD7	chr10	-	101018098	101018324	101018098	101018296	101018821	101019217	1,0,4	10,14,44	2,5,0	15,4,8	176	149	0.133815	0.457765	0.078,0.0,0.071	0.101,0.514,0.0	-0.155
2226	COQ6	chr14	+	73955450	73955928	73955804	73955928	73953434	73953569	26,48,63	4,0,3	24,31,23	0,12,3	298	149	0.0493	0.229461	0.765,1.0,0.913	1.0,0.564,0.793	0.107
2228	COQ6	chr14	+	73958828	73959078	73958970	73959078	73958146	73958277	6,3,14	15,19,33	1,3,3	20,16,14	290	149	0.0169752	0.107724	0.17,0.075,0.179	0.025,0.088,0.099	0.071
2236	TTC14	chr3	+	180608700	180608810	180608717	180608810	180607647	180607765	66,82,50	6,7,2	95117108	0,5,2	165	149	0.00389477	0.0359864	0.909,0.914,0.958	1.0,0.955,0.98	-0.051
2237	SCMH1	chr1	-	41028583	41028745	41028583	41028726	41033982	41034048	0,1,4	40,26,20	5,0,2	25,8,9	167	149	0.127949	0.445572	0.0,0.033,0.151	0.151,0.0,0.165	-0.044
2238	SCMH1	chr1	-	41033982	41034102	41033982	41034048	41037361	41037541	4,2,4	40,24,30	1,8,2	34,8,19	202	149	0.423014	0.943481	0.069,0.058,0.09	0.021,0.425,0.072	-0.1
2239	SCMH1	chr1	-	41033982	41034119	41033982	41034048	41037361	41037541	2,1,3	40,24,30	1,1,0	34,8,19	219	149	1	1	0.033,0.028,0.064	0.02,0.078,0.0	0.009
2240	SCMH1	chr1	-	41033982	41034119	41033982	41034102	41037361	41037541	2,0,0	4,1,1	1,0,0	1,7,2	165	149	1	1	0.311,0.0,0.0	0.475,0.0,0.0	-0.055
2242	SCMH1	chr1	-	41113282	41113553	41113282	41113526	41116921	41117010	1,2,0	24,30,42	0,3,5	11,20,19	175	149	0.00723722	0.0577983	0.034,0.054,0.0	0.0,0.113,0.183	-0.069
2243	GABPB2	chr1	+	151088157	151088297	151088189	151088297	151070760	151070934	0,3,0	6,2,7	0,0,0	8,10,4	180	149	0.31727	0.793905	0.0,0.554,0.0	0.0,0.0,0.0	0.185
2244	WAPL	chr10	-	86497200	86497319	86497200	86497301	86499717	86500743	180194152	26,29,39	165207161	40,29,49	166	149	0.249049	0.680453	0.861,0.857,0.778	0.787,0.865,0.747	0.032
2245	WAPL	chr10	-	86497200	86497337	86497200	86497301	86499717	86500743	18,9,10	26,29,39	19,19,10	40,29,49	184	149	0.867977	1	0.359,0.201,0.172	0.278,0.347,0.142	-0.012
2246	WAPL	chr10	-	86497200	86497337	86497200	86497319	86499717	86500743	3,2,0	165187142	5,4,7	151192158	166	149	0.0188661	0.116747	0.016,0.01,0.0	0.029,0.018,0.038	-0.02
2247	EPS15	chr1	-	51446959	51447266	51446959	51447105	51447934	51448135	0,4,0	20,18,29	1,3,1	9,18,35	298	149	0.595224	1	0.0,0.1,0.0	0.053,0.077,0.014	-0.015
2248	EPS15	chr1	-	51446959	51447266	51446959	51447105	51448045	51448135	1,3,1	136113144	3,3,2	153117151	298	149	1	1	0.004,0.013,0.003	0.01,0.013,0.007	-0.003
2249	CDC27	chr17	-	47122443	47122600	47122443	47122536	47123885	47123960	438508491	20,10,21	328296336	22,29,28	212	149	2.17919e-05	0.000645826	0.939,0.973,0.943	0.913,0.878,0.894	0.057
2250	CDC27	chr17	-	47122443	47122619	47122443	47122536	47123885	47123960	115141146	20,10,21	95,86,78	22,29,28	231	149	7.80865e-05	0.00168408	0.788,0.901,0.818	0.736,0.657,0.642	0.157
2251	CDC27	chr17	-	47122443	47122619	47122443	47122600	47123885	47123960	4,5,11	327372356	7,6,4	240216262	167	149	0.628373	1	0.011,0.012,0.027	0.025,0.024,0.013	-0.004
2252	CDC27	chr17	-	47141852	47142025	47141852	47142022	47142228	47142436	140179147	171196182	99117109	131126130	151	149	0.939969	1	0.447,0.474,0.444	0.427,0.478,0.453	0.002
2253	CDC27	chr17	-	47151805	47151936	47151805	47151918	47154671	47154786	39,26,53	250209217	27,24,18	183154172	166	149	0.14966	0.492629	0.123,0.1,0.18	0.117,0.123,0.086	0.026
2254	CDC27	chr17	-	47154671	47154864	47154671	47154786	47156912	47157124	8,5,4	220200253	4,4,1	176180172	226	149	0.328995	0.811297	0.023,0.016,0.01	0.015,0.014,0.004	0.005
2256	ZSWIM8	chr10	+	73794540	73794639	73794555	73794639	73794146	73794330	92,88,89	47,41,55	74111102	51,54,72	163	149	0.363844	0.865695	0.641,0.662,0.597	0.57,0.653,0.564	0.038
2257	ZSWIM8	chr10	+	73801016	73801195	73801084	73801195	73800639	73800759	193170203	29,10,17	180195218	10,16,22	216	149	0.376058	0.881514	0.821,0.921,0.892	0.925,0.894,0.872	-0.019
2258	ZBTB25	chr14	-	64486399	64488057	64486399	64487196	64490360	64490540	57,67,78	1,7,9	33,49,37	1,2,4	298	149	0.255065	0.690181	0.966,0.827,0.813	0.943,0.925,0.822	-0.028
2259	SNHG7	chr9	-	136724593	136725110	136724593	136724939	136726310	136726416	10097971080	0,0,0	810733848	0,3,0	298	149	1	1	1.0,1.0,1.0	1.0,0.992,1.0	0.003
2260	SCFD1	chr14	+	30673234	30673347	30673256	30673347	30670255	30670395	0,0,0	212284236	0,0,6	221182232	170	149	1	1	0.0,0.0,0.0	0.0,0.0,0.022	-0.007
2261	SCFD1	chr14	+	30707816	30708065	30707989	30708065	30705822	30705885	24,21,23	307388254	15,11,22	269249248	298	149	0.468341	1	0.038,0.026,0.043	0.027,0.022,0.042	0.005
2262	CSNK2A2	chr16	-	58186754	58186856	58186754	58186852	58196732	58196844	206168205	4,5,6	183211190	9,0,4	152	149	0.678351	1	0.981,0.971,0.971	0.952,1.0,0.979	-0.003
2265	DUT	chr15	+	48341458	48341585	48341514	48341585	48341288	48341363	2,3,4	899773840	3,2,2	551455531	204	149	1	1	0.002,0.003,0.003	0.004,0.003,0.003	-0.001
2267	ZNF227	chr19	+	44213068	44213244	44213086	44213244	44212531	44212585	1,0,0	4,0,3	0,0,0	5,6,0	166	149	1	1	0.183,NA,0.0	0.0,0.0,NA	0.091
2268	ZNF227	chr19	+	44213068	44213244	44213089	44213244	44212531	44212585	1,0,0	10,11,1	0,0,0	12,9,9	169	149	1	1	0.081,0.0,0.0	0.0,0.0,0.0	0.027
2269	ZNF227	chr19	+	44213086	44213244	44213089	44213244	44212531	44212585	4,0,3	10,11,1	5,6,0	12,9,9	151	149	0.871732	1	0.283,0.0,0.747	0.291,0.397,0.0	0.114
2270	ZNF227	chr19	+	44213086	44213244	44213089	44213244	44212574	44212763	2,1,1	0,2,1	0,0,2	1,0,0	151	149	1	1	1.0,0.33,0.497	0.0,NA,1.0	0.109
2271	ZNF227	chr19	+	44228445	44228572	44228486	44228572	44217790	44217852	29,17,10	2,1,0	10,22,20	1,3,1	189	149	0.197777	0.586857	0.92,0.931,1.0	0.887,0.853,0.94	0.057
2272	ZNF227	chr19	+	44229732	44229816	44229753	44229816	44228445	44228572	29,35,25	2,2,3	22,15,29	3,0,2	169	149	0.76518	1	0.927,0.939,0.88	0.866,1.0,0.927	-0.016
2273	AREL1	chr14	-	74669946	74670142	74669946	74670126	74670761	74670871	0,0,0	66,74,67	3,2,3	100,77,68	164	149	0.262238	0.702607	0.0,0.0,0.0	0.027,0.023,0.039	-0.03
2274	ARL16	chr17	-	81682033	81682675	81682033	81682149	81683012	81683126	25,29,23	92,72,59	56,64,76	57,48,40	298	149	8.9291e-11	1.29665e-08	0.12,0.168,0.163	0.329,0.4,0.487	-0.255
2275	IL18	chr11	-	112154974	112155082	112154974	112155061	112163905	112164094	66,67,96	149516241767	53,50,61	154414231491	169	149	0.07035	0.292145	0.037,0.035,0.046	0.029,0.03,0.035	0.008
2276	MAPKAPK2	chr1	+	206732037	206734281	206732574	206734281	206731838	206731919	16,15,11	114,113,95	35,35,36	93,94,90	298	149	1.39383e-07	8.737e-06	0.066,0.062,0.055	0.158,0.157,0.167	-0.1
2277	SLC66A1	chr1	+	19325494	19325582	19325525	19325582	19324632	19324762	31,67,56	13,11,11	35,50,43	25,22,10	179	149	0.0519873	0.237528	0.665,0.835,0.809	0.538,0.654,0.782	0.112
2284	ZDHHC7	chr16	-	84979188	84979322	84979188	84979285	84981869	84981994	13,10,14	150150148	32,33,42	180141144	185	149	4.23937e-07	2.23864e-05	0.065,0.051,0.071	0.125,0.159,0.19	-0.096
2285	NKD2	chr5	+	1036109	1036384	1036256	1036384	1035388	1035473	29,11,13	24,30,20	17,26,20	13,20,24	295	149	0.13134	0.452856	0.379,0.156,0.247	0.398,0.396,0.296	-0.103
2286	NKD2	chr5	+	1037516	1037698	1037519	1037698	1036109	1036384	1,2,3	2,2,1	0,0,9	2,2,5	151	149	0.142433	0.476888	0.33,0.497,0.747	0.0,0.0,0.64	0.311
2290	PRDM15	chr21	-	41836467	41836649	41836467	41836589	41837933	41838063	12,6,9	2,0,0	15,29,9	0,0,0	208	149	1	1	0.811,1.0,1.0	1.0,1.0,1.0	-0.063
2291	FOXRED1	chr11	+	126273315	126273454	126273335	126273454	126272968	126273079	0,3,0	107,131,93	0,1,2	103,84,107	168	149	1	1	0.0,0.02,0.0	0.0,0.01,0.016	-0.002
2292	FOXRED1	chr11	+	126277070	126277175	126277073	126277175	126276393	126276523	67,82,76	1,5,0	95,80,95	2,0,3	151	149	0.562664	1	0.985,0.942,1.0	0.979,1.0,0.969	-0.007
2307	KCNIP2	chr10	-	101828626	101828717	101828626	101828696	101829074	101829199	0,0,0	6,0,2	2,0,2	0,0,0	169	149	1	1	0.0,NA,0.0	1.0,NA,1.0	-1
2309	DCAF16	chr4	-	17800654	17804771	17800654	17804756	17805106	17805225	46,52,122	23,21,17	52,82,70	18,25,32	163	149	0.441509	0.969852	0.646,0.694,0.868	0.725,0.75,0.667	0.022
2310	DCAF16	chr4	-	17804403	17804771	17804403	17804756	17810446	17810757	21,4,16	2,3,4	4,3,24	0,3,9	163	149	0.582113	1	0.906,0.549,0.785	1.0,0.478,0.709	0.018
2311	FBXO10	chr9	-	37521568	37521901	37521568	37521838	37522824	37522977	0,6,4	19,21,30	0,2,1	23,34,15	211	149	0.00964878	0.0711853	0.0,0.168,0.086	0.0,0.04,0.045	0.056
2312	ZNF444	chr19	+	56159623	56160893	56159626	56160893	56158493	56158602	45,59,41	15,23,28	33,29,62	13,26,32	151	149	0.403097	0.91678	0.747,0.717,0.591	0.715,0.524,0.657	0.053
2313	ABCD4	chr14	-	74288715	74289285	74288715	74288765	74289482	74289519	12,12,27	44,45,77	18,21,31	54,46,24	298	149	0.0307036	0.163516	0.12,0.118,0.149	0.143,0.186,0.392	-0.111
2314	ABCD4	chr14	-	74295853	74295979	74295853	74295974	74296332	74296449	97,58,80	17,9,5	95107116	16,13,8	153	149	0.733554	1	0.847,0.863,0.94	0.853,0.889,0.934	-0.009
2316	MTSS1	chr8	-	124555741	124556354	124555741	124555904	124557680	124557875	4,1,2	0,0,2	6,8,2	0,0,0	298	149	0.570209	1	1.0,1.0,0.333	1.0,1.0,1.0	-0.222
2317	MTSS1	chr8	-	124555741	124556405	124555741	124555904	124557680	124557875	45,33,46	0,0,2	32,51,60	0,0,0	298	149	1	1	1.0,1.0,0.92	1.0,1.0,1.0	-0.027
2318	MTSS1	chr8	-	124555741	124556405	124555741	124556354	124557680	124557875	60,43,69	4,1,2	45,71,77	6,8,2	199	149	0.0643124	0.274953	0.918,0.97,0.963	0.849,0.869,0.966	0.056
2319	MTSS1	chr8	-	124555741	124556405	124555741	124556354	124562781	124562992	25,18,32	0,4,1	21,24,24	7,4,0	199	149	0.0671381	0.283831	1.0,0.771,0.96	0.692,0.818,1.0	0.074
2320	MTSS1	chr8	-	124562781	124562992	124562781	124562989	124565661	124565759	36,43,57	2,2,0	29,36,43	1,2,3	151	149	0.259491	0.698254	0.947,0.955,1.0	0.966,0.947,0.934	0.018
2321	ASAP3	chr1	-	23441101	23441217	23441101	23441211	23441386	23441473	1,8,1	43,10,22	2,0,4	28,23,33	154	149	0.196349	0.584605	0.022,0.436,0.042	0.065,0.0,0.105	0.11
2322	ASAP3	chr1	-	23442500	23442635	23442500	23442612	23451478	23451528	0,1,0	29,25,25	0,0,0	35,20,38	171	149	1	1	0.0,0.034,0.0	0.0,0.0,0.0	0.011
2324	AGRN	chr1	+	1054823	1056119	1055376	1056119	1054447	1054551	488508494	10,10,11	233216241	0,2,4	298	149	0.00585274	0.0487523	0.961,0.962,0.957	1.0,0.982,0.968	-0.023
2325	PIF1	chr15	-	64815631	64816357	64815631	64815948	64816573	64816765	93,90,137	2,0,0	47,37,41	0,0,0	298	149	1	1	0.959,1.0,1.0	1.0,1.0,1.0	-0.014
2326	PIF1	chr15	-	64819846	64820019	64819846	64819986	64820981	64821088	16,10,25	31,21,37	11,7,11	7,9,4	181	149	0.0188876	0.116752	0.298,0.282,0.357	0.564,0.39,0.694	-0.237
2327	PIF1	chr15	-	64819846	64820019	64819846	64819986	64821166	64821281	8,2,5	0,0,1	1,1,0	0,0,0	181	149	1	1	1.0,1.0,0.805	1.0,1.0,NA	-0.065
2328	ABCB9	chr12	-	122949787	122949918	122949787	122949904	122950450	122950565	21,9,18	3,3,1	25,15,20	0,0,0	162	149	0.00125833	0.0151017	0.866,0.734,0.943	1.0,1.0,1.0	-0.152
2329	TSC1	chr9	-	132910570	132910692	132910570	132910689	132911001	132911113	99,72,77	32,35,38	92,87,63	37,35,44	151	149	0.536341	1	0.753,0.67,0.667	0.71,0.71,0.586	0.028
2330	TSC1	chr9	-	132910570	132910692	132910570	132910689	132911452	132911568	2,2,1	0,2,3	0,0,0	0,0,2	151	149	1	1	1.0,0.497,0.248	NA,NA,0.0	0.582
2331	PGBD2	chr1	+	248916601	248919146	248917278	248919146	248913815	248913879	17,49,29	2,4,0	19,34,34	1,10,2	298	149	0.0875516	0.338361	0.81,0.86,1.0	0.905,0.63,0.895	0.08
2334	SEMA3F	chr3	+	50185402	50185531	50185442	50185531	50184591	50184814	0,0,1	24,23,31	0,0,0	48,59,38	188	149	1	1	0.0,0.0,0.025	0.0,0.0,0.0	0.008
2335	CDK12	chr17	+	39530603	39534544	39530630	39534544	39525863	39526316	48,52,45	51,23,47	56,50,63	23,37,41	175	149	0.256818	0.693201	0.445,0.658,0.449	0.675,0.535,0.567	-0.075
2336	CDK12	chr17	+	39547767	39547830	39547784	39547830	39546616	39546758	0,3,2	1,1,0	4,1,1	0,11,0	165	149	0.180068	0.554201	0.0,0.73,1.0	1.0,0.076,1.0	-0.115
2343	DLK2	chr6	-	43451939	43452084	43451939	43451991	43453004	43453135	82,85,98	2,3,9	48,52,67	5,4,0	241	149	0.843957	1	0.962,0.946,0.871	0.856,0.889,1.0	0.011
2346	TSPAN10	chr17	+	81642259	81642448	81642306	81642448	81637195	81637406	6,0,0	5,13,6	2,3,1	6,4,7	195	149	0.450618	0.982296	0.478,0.0,0.0	0.203,0.364,0.098	-0.062
2347	DYM	chr18	-	49093216	49093334	49093216	49093311	49097401	49097515	0,0,4	2,0,0	0,0,2	0,0,0	171	149	1	1	0.0,NA,1.0	NA,NA,1.0	-0.5
2348	DYM	chr18	-	49286433	49286616	49286433	49286613	49331863	49332006	45,36,49	2,5,3	29,31,19	2,1,7	151	149	0.472047	1	0.957,0.877,0.942	0.935,0.968,0.728	0.048
2349	DYM	chr18	-	49286433	49286616	49286433	49286613	49391592	49391645	1,0,2	2,1,0	1,1,2	0,0,2	151	149	0.358986	0.860191	0.33,0.0,1.0	1.0,1.0,0.497	-0.389
2350	DYM	chr18	-	49391592	49391645	49391592	49391642	49430254	49430447	51,37,37	0,0,0	27,23,30	2,1,4	151	149	0.0104518	0.0754515	1.0,1.0,1.0	0.93,0.958,0.881	0.077
2351	PAF1	chr19	-	39385628	39386403	39385628	39386219	39386481	39386572	467414429	0,3,0	381362393	0,1,0	298	149	1	1	1.0,0.986,1.0	1.0,0.995,1.0	-0.003
2355	ZIK1	chr19	+	57588538	57588665	57588580	57588665	57584951	57584990	12,29,18	0,0,2	20,20,16	2,0,0	190	149	1	1	1.0,1.0,0.876	0.887,1.0,1.0	-0.004
2357	PCDH9	chr13	-	66631209	66631411	66631209	66631285	67225404	67228575	1,1,1	0,0,0	0,0,0	4,0,0	274	149	1	1	1.0,1.0,1.0	0.0,NA,NA	1
2358	LOC100506688	chr5	-	987176	990623	987176	990557	997270	997340	0,0,0	0,1,0	1,0,0	0,1,0	214	149	1	1	NA,0.0,NA	1.0,0.0,NA	-0.5
2359	EXOSC2	chr9	+	130701097	130702310	130701558	130702310	130699328	130699394	16,31,38	0,1,1	40,48,38	2,3,0	298	149	0.139366	0.470109	1.0,0.939,0.95	0.909,0.889,1.0	0.03
2360	EXOSC2	chr9	+	130701097	130702310	130702142	130702310	130699328	130699394	75,52,57	12,3,7	57,74,89	12,4,4	298	149	0.496701	1	0.758,0.897,0.803	0.704,0.902,0.918	-0.022
2361	EXOSC2	chr9	+	130701558	130702310	130702142	130702310	130699328	130699394	75,53,58	12,3,7	59,74,86	12,4,4	298	149	0.513497	1	0.758,0.898,0.806	0.711,0.902,0.915	-0.022
2363	PLEKHG2	chr19	+	39414988	39415260	39414991	39415260	39414064	39414195	13,13,12	15,9,9	6,4,12	11,8,26	151	149	0.013719	0.0922415	0.461,0.588,0.568	0.35,0.33,0.313	0.208
2364	PLEKHG2	chr19	+	39414988	39415260	39415168	39415260	39414064	39414195	44,52,53	0,0,0	23,23,51	2,0,0	298	149	1	1	1.0,1.0,1.0	0.852,1.0,1.0	0.049
2365	PLEKHG2	chr19	+	39414991	39415260	39415168	39415260	39414064	39414195	46,48,50	0,0,0	28,27,65	2,0,0	298	149	1	1	1.0,1.0,1.0	0.875,1.0,1.0	0.042
2366	PLEKHG2	chr19	+	39420948	39421113	39421074	39421113	39420750	39420852	38,43,49	9,15,9	18,14,21	24,32,23	274	149	5.95572e-10	6.94722e-08	0.697,0.609,0.748	0.29,0.192,0.332	0.413
2367	CABIN1	chr22	+	24168431	24168521	24168446	24168521	24166638	24167313	11,6,1	72,41,66	4,8,5	33,24,51	163	149	0.267431	0.711055	0.123,0.118,0.014	0.1,0.234,0.082	-0.054
2368	CABIN1	chr22	+	24177503	24177817	24177590	24177817	24176110	24176275	133,91,103	8,8,10	57,88,68	3,4,1	235	149	0.0208441	0.124907	0.913,0.878,0.867	0.923,0.933,0.977	-0.058
2370	SLC52A3	chr20	-	765207	766334	765207	765825	768296	768482	3,1,8	0,0,4	2,4,6	8,1,1	298	149	0.0922767	0.350177	1.0,1.0,0.5	0.111,0.667,0.75	0.324
2371	HIKESHI	chr11	+	86344602	86344721	86344662	86344721	86337378	86337530	296363334	4,5,8	221171226	0,7,0	208	149	0.182903	0.561265	0.981,0.981,0.968	1.0,0.946,1.0	-0.005
2372	IGSF9	chr1	-	159934189	159934332	159934189	159934284	159934424	159934570	1,9,5	0,0,1	0,1,4	0,0,1	196	149	1	1	1.0,1.0,0.792	NA,1.0,0.753	0.054
2379	CCDC181	chr1	-	169397236	169397391	169397236	169397388	169419012	169419159	25,14,14	2,5,4	22,16,20	6,11,8	151	149	0.0670872	0.283753	0.925,0.734,0.775	0.783,0.589,0.712	0.117
2380	CCDC181	chr1	-	169424810	169424950	169424810	169424930	169427287	169427474	8,7,17	2,0,1	11,11,20	9,6,5	168	149	0.00019376	0.00341746	0.78,1.0,0.938	0.52,0.619,0.78	0.266
2381	TPM1	chr15	+	63043705	63044152	63044026	63044152	63042746	63042943	84,73,89	112712521233	87,86,63	8888271128	298	149	0.10786	0.391903	0.036,0.028,0.035	0.047,0.049,0.027	-0.008
2382	TPM1	chr15	+	63064063	63066178	63065895	63066178	63062575	63062645	174136175	23,22,9	134121162	2,1,6	298	149	2.12307e-07	1.20119e-05	0.791,0.756,0.907	0.971,0.984,0.931	-0.144
2383	TPM1	chr15	+	63069869	63071915	63071089	63071915	63062575	63062645	33,33,17	105110411008	15,17,13	744714838	298	149	0.157521	0.50727	0.015,0.016,0.008	0.01,0.012,0.008	0.003
2385	PCBP4	chr3	-	51957453	51958349	51957453	51958152	51958789	51958959	438464503	25,50,29	359323328	70,64,58	298	149	4.04138e-10	5.03036e-08	0.898,0.823,0.897	0.719,0.716,0.739	0.148
2387	TP53	chr17	-	7673206	7673339	7673206	7673266	7673534	7673608	6,10,0	0,0,0	3,8,8	0,1,0	221	149	1	1	1.0,1.0,NA	1.0,0.844,1.0	0.052
2388	TP53	chr17	-	7676520	7676622	7676520	7676619	7687376	7687490	216236231	4,0,2	184181212	5,0,6	151	149	0.459247	0.991678	0.982,1.0,0.991	0.973,1.0,0.972	0.009
2391	PMAIP1	chr18	+	59900427	59904305	59902646	59904305	59899995	59900235	44,27,36	254193289	29,20,21	325307305	298	149	0.000184325	0.00330561	0.08,0.065,0.059	0.043,0.032,0.033	0.032
2392	LOC105372321	chr19	-	21448165	21449377	21448165	21449026	21454382	21454472	24,45,29	5,1,0	5,14,24	2,0,0	298	149	0.0991498	0.369342	0.706,0.957,1.0	0.556,1.0,1.0	0.036
2394	RPUSD3	chr3	-	9840183	9840335	9840183	9840307	9840531	9840616	0,2,0	165185161	1,3,0	171219189	176	149	1	1	0.0,0.009,0.0	0.005,0.011,0.0	-0.002
2395	TANGO2	chr22	+	20053359	20053551	20053436	20053551	20052464	20052584	0,0,4	11,16,10	0,0,0	4,5,7	225	149	0.47248	1	0.0,0.0,0.209	0.0,0.0,0.0	0.07
2396	TANGO2	chr22	+	20061495	20061683	20061529	20061683	20055942	20056013	0,0,1	14,14,30	2,0,0	11,10,12	182	149	1	1	0.0,0.0,0.027	0.13,0.0,0.0	-0.034
2397	TRABD	chr22	+	50197436	50197588	50197448	50197588	50197240	50197351	8,3,5	141113123	2,5,5	141,95,136	160	149	0.445867	0.975763	0.05,0.024,0.036	0.013,0.047,0.033	0.006
2398	TRABD	chr22	+	50197822	50197995	50197826	50197995	50197436	50197588	166151142	3,9,5	183132115	5,2,5	152	149	0.404552	0.917878	0.982,0.943,0.965	0.973,0.985,0.958	-0.009
2399	TRABD	chr22	+	50197826	50198186	50198074	50198186	50197436	50197588	26,40,27	0,0,0	45,37,41	4,10,3	298	149	2.00257e-07	1.14792e-05	1.0,1.0,1.0	0.849,0.649,0.872	0.21
2400	TRABD	chr22	+	50197822	50198186	50198074	50198186	50197448	50197588	187177161	0,0,0	223164151	4,10,3	298	149	1.93851e-05	0.000586465	1.0,1.0,1.0	0.965,0.891,0.962	0.061
2401	TRABD	chr22	+	50198344	50198515	50198371	50198515	50198074	50198186	142174199	12,1,10	119179142	15,14,13	175	149	0.00411112	0.0374688	0.91,0.993,0.944	0.871,0.916,0.903	0.052
2402	TRABD	chr22	+	50198344	50199595	50199115	50199595	50198074	50198186	227208243	2,1,0	162204188	1,0,0	298	149	1	1	0.983,0.99,1.0	0.988,1.0,1.0	-0.005
2404	PLEKHG4B	chr5	+	139482	140716	139605	140716	113250	113448	80,38,50	2,0,0	23,41,54	1,0,0	271	149	1	1	0.957,1.0,1.0	0.927,1.0,1.0	0.01
2405	PLEKHG4B	chr5	+	169339	169592	169342	169592	162721	163548	5,6,6	0,1,1	6,5,9	5,2,0	151	149	1	1	1.0,0.856,0.856	0.542,0.712,1.0	0.153
2406	PHB2	chr12	-	6967170	6967335	6967170	6967238	6967891	6968021	209175157	19,49,17	153,99,141	21,21,26	245	149	0.546278	1	0.87,0.685,0.849	0.816,0.741,0.767	0.027
2407	PRKAG1	chr12	-	49005305	49005391	49005305	49005364	49005461	49005543	0,0,2	96,94,116	2,0,1	79,63,94	175	149	1	1	0.0,0.0,0.014	0.021,0.0,0.009	-0.005
2408	PRKAG1	chr12	-	49005461	49005592	49005461	49005543	49005742	49005852	4,2,3	96,85,119	1,5,4	73,66,101	197	149	0.519828	1	0.031,0.017,0.019	0.01,0.054,0.029	-0.009
2409	PRKAG1	chr12	-	49005461	49005592	49005461	49005543	49013061	49013110	1,0,0	9,7,3	1,1,3	2,1,0	197	149	0.000370335	0.00571643	0.078,0.0,0.0	0.274,0.431,1.0	-0.542
2410	SPATA20	chr17	+	50547664	50547767	50547719	50547767	50547173	50547285	107126126	39,13,31	89,118,97	11,10,12	203	149	0.0056434	0.0475081	0.668,0.877,0.749	0.856,0.896,0.856	-0.105
2411	DSN1	chr20	-	36762460	36762548	36762460	36762512	36766768	36766841	256246206	11,9,2	280255228	12,11,14	184	149	0.0873896	0.338056	0.95,0.957,0.988	0.95,0.949,0.93	0.022
2412	GPX8	chr5	+	55160993	55161255	55161119	55161255	55160170	55160243	461437474	0,0,0	296245293	1,0,0	274	149	1	1	1.0,1.0,1.0	0.994,1.0,1.0	0.002
2413	GPX8	chr5	+	55160993	55161255	55161003	55161255	55160170	55160396	434456466	1,3,2	283312294	0,6,0	158	149	1	1	0.998,0.993,0.995	1.0,0.98,1.0	0.002
2415	GPX8	chr5	+	55160993	55161255	55161119	55161255	55160329	55160396	805818854	4,0,2	536516534	4,0,1	274	149	1	1	0.991,1.0,0.996	0.986,1.0,0.997	0.001
2416	GPX8	chr5	+	55161051	55161255	55161119	55161255	55160329	55160396	222208210	4,0,2	146128125	4,0,1	216	149	0.587695	1	0.975,1.0,0.986	0.962,1.0,0.989	0.003
2420	STYXL1	chr7	-	76030420	76030527	76030420	76030524	76047661	76048000	7,11,7	7,2,8	6,1,3	9,9,10	151	149	0.00587611	0.0489002	0.497,0.844,0.463	0.397,0.099,0.228	0.36
2421	STYXL1	chr7	-	76030420	76030527	76030420	76030524	76047811	76047999	16,2,8	7,11,15	4,4,13	6,4,13	151	149	0.581259	1	0.693,0.152,0.345	0.397,0.497,0.497	-0.067
2422	STYXL1	chr7	-	76030420	76030527	76030420	76030524	76048561	76049344	0,0,3	1,2,0	0,0,1	0,0,0	151	149	1	1	0.0,0.0,1.0	NA,NA,1.0	-0.667
2423	ACACA	chr17	-	37330172	37330425	37330172	37330335	37339803	37339850	69,74,78	0,1,2	21,53,41	4,0,0	238	149	0.662867	1	1.0,0.979,0.961	0.767,1.0,1.0	0.058
2424	TNFAIP8L2-SCNM1	chr1	+	151168143	151168338	151168148	151168338	151167325	151167414	240164210	11,15,16	205194179	18,12,15	153	149	0.5968	1	0.955,0.914,0.927	0.917,0.94,0.921	0.006
2425	CDCA3	chr12	-	6849322	6849429	6849322	6849413	6849564	6849858	195173179	11,9,20	88,75,72	10,9,2	164	149	0.734399	1	0.942,0.946,0.89	0.889,0.883,0.97	0.012
2426	CDCA3	chr12	-	6849564	6849858	6849564	6849783	6850466	6850596	331338358	6,5,19	159166222	4,5,0	223	149	0.0510471	0.233845	0.974,0.978,0.926	0.964,0.957,1.0	-0.014
2427	CDCA3	chr12	-	6850466	6851009	6850466	6850596	6851221	6852079	78,101,93	0,1,0	49,45,59	1,7,0	298	149	0.00232913	0.0247038	1.0,0.981,1.0	0.961,0.763,1.0	0.086
2431	ZUP1	chr6	-	116651571	116651737	116651571	116651640	116652003	116652192	46,72,72	2,0,0	54,81,75	2,0,1	245	149	1	1	0.933,1.0,1.0	0.943,1.0,0.979	0.004
2432	ZUP1	chr6	-	116666633	116667207	116666633	116666912	116668144	116668766	38,56,32	0,0,1	61,57,54	1,0,0	298	149	1	1	1.0,1.0,0.941	0.968,1.0,1.0	-0.009
2433	ZUP1	chr6	-	116666633	116667207	116666633	116666912	116668565	116668766	64,84,54	2,2,4	94,88,86	0,0,2	298	149	0.00675863	0.0550355	0.941,0.955,0.871	1.0,1.0,0.956	-0.063
2439	NARS2	chr11	-	78478437	78478475	78478437	78478470	78478584	78478683	83,108,91	0,2,5	99,96,98	1,4,4	153	149	0.593853	1	1.0,0.981,0.947	0.99,0.959,0.96	0.006
2440	NARS2	chr11	-	78478437	78478488	78478437	78478470	78478584	78478683	0,1,3	0,2,5	0,3,1	1,4,4	166	149	1	1	NA,0.31,0.35	0.0,0.402,0.183	0.135
2441	NARS2	chr11	-	78478437	78478488	78478437	78478475	78478584	78478683	0,0,1	83,107,89	0,0,0	99,93,97	161	149	1	1	0.0,0.0,0.01	0.0,0.0,0.0	0.003
2442	ZNF335	chr20	-	45952597	45952729	45952597	45952709	45953688	45953948	2,3,4	60,62,59	4,5,1	53,44,55	168	149	0.575894	1	0.029,0.041,0.057	0.063,0.092,0.016	-0.015
2443	ZNF335	chr20	-	45957585	45957702	45957585	45957680	45957834	45957928	5,1,3	82,87,60	0,2,6	87,54,77	170	149	0.8362	1	0.051,0.01,0.042	0.0,0.031,0.064	0.003
2444	ZNF335	chr20	-	45967493	45967634	45967493	45967631	45967733	45968027	61,54,35	5,2,11	21,35,71	3,15,10	151	149	0.101232	0.375175	0.923,0.964,0.758	0.874,0.697,0.875	0.066
2445	MPHOSPH8	chr13	+	19670839	19670964	19670843	19670964	19670235	19670363	4,12,18	0,2,1	11,3,19	0,0,1	152	149	0.730459	1	1.0,0.855,0.946	1.0,1.0,0.949	-0.049
2446	MPHOSPH8	chr13	+	19670839	19671289	19671205	19671289	19670235	19670363	11,19,20	15,10,14	13,5,23	17,7,16	298	149	0.495664	1	0.268,0.487,0.417	0.277,0.263,0.418	0.071
2447	MPHOSPH8	chr13	+	19670843	19671289	19671205	19671289	19670235	19670363	7,9,3	15,10,14	2,2,5	17,7,16	298	149	0.0679705	0.285824	0.189,0.31,0.097	0.056,0.125,0.135	0.093
2448	HSP90AB1	chr6	+	44248616	44248776	44248629	44248776	44247100	44247195	10,20,20	346933243324	21,29,21	334035633743	161	149	1	1	0.003,0.006,0.006	0.006,0.007,0.005	-0.001
2449	HSP90AB1	chr6	+	44249674	44249834	44249704	44249834	44249376	44249583	746574617275	0,8,3	748771727875	3,4,7	178	149	1	1	1.0,0.999,1.0	1.0,0.999,0.999	0
2453	ADIPOR1	chr1	-	202944982	202945195	202944982	202945169	202946438	202946610	7,17,17	402348377	24,20,9	330345336	174	149	0.104745	0.382661	0.015,0.04,0.037	0.059,0.047,0.022	-0.012
2455	B3GNTL1	chr17	-	82943790	82944075	82943790	82944049	82946878	82946983	0,0,1	16,17,26	0,4,0	23,16,32	174	149	0.672611	1	0.0,0.0,0.032	0.0,0.176,0.0	-0.048
2456	B3GNTL1	chr17	-	82946878	82947122	82946878	82946983	82956694	82956769	0,9,8	11,19,33	6,3,1	23,15,23	287	149	0.22025	0.628368	0.0,0.197,0.112	0.119,0.094,0.022	0.025
2458	HSD3B7	chr16	+	30985459	30985824	30985652	30985824	30985206	30985297	23,44,28	40,20,37	18,30,44	24,27,27	298	149	0.649792	1	0.223,0.524,0.275	0.273,0.357,0.449	-0.019
2459	POLR2M	chr15	+	57708713	57709358	57709184	57709358	57706713	57706955	273216228	1,0,0	237231267	1,2,6	298	149	0.319297	0.797144	0.993,1.0,1.0	0.992,0.983,0.957	0.02
2460	MICB	chr6	+	31506142	31506430	31506271	31506430	31505616	31505871	373309312	0,0,2	429362444	1,0,0	277	149	1	1	1.0,1.0,0.988	0.996,1.0,1.0	-0.003
2461	SCG5	chr15	+	32684556	32684669	32684559	32684669	32679765	32679915	2,5,0	1,1,0	2,3,2	0,1,3	151	149	1	1	0.664,0.831,NA	1.0,0.747,0.397	0.033
2462	MYEOV	chr11	+	69295232	69295495	69295326	69295495	69294154	69294576	423489500	134139101	631604673	139129137	242	149	0.0726252	0.29933	0.66,0.684,0.753	0.736,0.742,0.752	-0.044
2463	MYEOV	chr11	+	69295232	69295495	69295400	69295495	69294154	69294576	670768699	18,10,26	894882939	17,12,22	298	149	0.173331	0.540915	0.949,0.975,0.931	0.963,0.974,0.955	-0.012
2464	MYEOV	chr11	+	69295232	69297287	69295591	69297287	69294154	69294576	514614603	2,2,1	783733722	0,1,1	298	149	1	1	0.992,0.994,0.997	1.0,0.997,0.997	-0.004
2465	MYEOV	chr11	+	69295326	69295495	69295400	69295495	69294154	69294576	415465363	18,10,26	483473520	17,12,22	222	149	0.28817	0.745051	0.939,0.969,0.904	0.95,0.964,0.941	-0.014
2466	MYEOV	chr11	+	69295400	69297287	69295591	69297287	69294154	69294576	290352363	2,2,1	477413416	0,1,1	298	149	1	1	0.986,0.989,0.995	1.0,0.995,0.995	-0.007
2467	NDUFC2	chr11	-	78072997	78073141	78072997	78073072	78079578	78079862	102210881000	0,0,0	109911241252	0,0,1	217	149	1	1	1.0,1.0,1.0	1.0,1.0,0.999	0
2471	MACROH2A1	chr5	-	135355508	135359942	135355508	135359628	135360496	135360604	9,7,2	1,3,3	5,8,3	7,6,7	298	149	0.0865143	0.336068	0.818,0.538,0.25	0.263,0.4,0.176	0.256
2472	MACROH2A1	chr5	-	135360496	135360607	135360496	135360604	135369405	135369603	209224247	297298305	265264241	327299347	151	149	0.655147	1	0.41,0.426,0.444	0.444,0.466,0.407	-0.012
2474	LPCAT4	chr15	-	34360753	34361532	34360753	34360827	34362195	34362321	63,72,87	0,0,0	75,74,104	4,0,0	298	149	0.643705	1	1.0,1.0,1.0	0.904,1.0,1.0	0.032
2475	LPCAT4	chr15	-	34363660	34363732	34363660	34363719	34364012	34364073	9,1,1	81,84,81	4,1,6	71,64,99	161	149	0.638028	1	0.093,0.011,0.011	0.05,0.014,0.053	-0.001
2476	CENPX	chr17	-	82018702	82019694	82018702	82019381	82019857	82019909	130122106	75,68,53	61,94,87	55,52,53	298	149	0.248336	0.679475	0.464,0.473,0.5	0.357,0.475,0.451	0.051
2479	AK5	chr1	+	77293792	77293960	77293864	77293960	77286940	77287127	19,10,14	2,0,0	7,5,6	3,2,0	220	149	0.00952656	0.0707615	0.865,1.0,1.0	0.612,0.629,1.0	0.208
2483	TMEM175	chr4	+	950420	950518	950423	950518	932459	932540	7,2,11	0,0,0	7,2,9	2,0,1	151	149	0.808785	1	1.0,1.0,1.0	0.775,1.0,0.899	0.109
2484	TMEM175	chr4	+	951645	951717	951681	951717	951206	951258	8,12,3	53,28,24	3,3,15	31,25,38	184	149	0.89582	1	0.109,0.258,0.092	0.073,0.089,0.242	0.018
2492	N4BP2L2	chr13	-	32535768	32537027	32535768	32536233	32538682	32538795	215193185	0,2,0	165165187	0,0,0	298	149	1	1	1.0,0.98,1.0	1.0,1.0,1.0	-0.007
2493	PMVK	chr1	-	154929023	154929176	154929023	154929057	154932351	154932415	217272205	1,0,0	279220302	0,0,0	267	149	1	1	0.992,1.0,1.0	1.0,1.0,1.0	-0.003
2494	TAF6L	chr11	+	62778868	62778963	62778895	62778963	62778284	62778335	94,78,92	9,4,8	73,65,109	2,1,4	175	149	0.00521057	0.0445095	0.899,0.943,0.907	0.969,0.982,0.959	-0.054
2495	POU6F1	chr12	-	51191595	51191770	51191595	51191764	51192329	51192471	0,0,1	12,13,9	1,1,0	11,3,4	154	149	1	1	0.0,0.0,0.097	0.081,0.244,0.0	-0.076
2496	POU6F1	chr12	-	51196798	51196946	51196798	51196927	51197769	51198023	1,0,1	4,4,6	0,0,0	3,8,6	167	149	1	1	0.182,0.0,0.129	0.0,0.0,0.0	0.104
2497	POU6F1	chr12	-	51197769	51198023	51197769	51198020	51198549	51198686	8,2,0	1,1,2	0,0,0	3,0,0	151	149	1	1	0.888,0.664,0.0	0.0,NA,NA	0.517
2498	POU6F1	chr12	-	51198549	51198775	51198549	51198686	51199746	51199868	7,4,3	16,0,6	1,4,2	8,6,5	237	149	0.133965	0.4581	0.216,1.0,0.239	0.073,0.295,0.201	0.295
2499	POU6F1	chr12	-	51199746	51199868	51199746	51199863	51204172	51204368	11,4,4	0,0,0	11,7,7	0,0,1	153	149	1	1	1.0,1.0,1.0	1.0,1.0,0.872	0.043
2503	ZNF467	chr7	-	149764181	149766239	149764181	149764678	149769089	149769200	26,7,11	2,0,0	11,17,29	2,0,4	298	149	0.0146336	0.0968863	0.867,1.0,1.0	0.733,1.0,0.784	0.117
2504	KMT2A	chr11	+	118471661	118474315	118474178	118474315	118468774	118468844	126,66,132	8,10,13	81,58,113	8,4,4	298	149	0.157631	0.50727	0.887,0.767,0.835	0.835,0.879,0.934	-0.053
2505	KMT2A	chr11	+	118489791	118489887	118489794	118489887	118488613	118488760	67,39,68	4,1,1	52,31,41	4,5,7	151	149	0.00196839	0.0215799	0.943,0.975,0.985	0.928,0.86,0.852	0.088
2506	CHCHD6	chr3	+	126852643	126852730	126852646	126852730	126733077	126733222	41,33,28	213240193	37,22,23	137,89,173	151	149	0.162377	0.515846	0.16,0.119,0.125	0.21,0.196,0.116	-0.039
2509	BABAM1	chr19	+	17268755	17269091	17268793	17269091	17267442	17267516	29,40,12	12,13,6	28,18,11	3,18,17	186	149	0.3893	0.897346	0.659,0.711,0.616	0.882,0.445,0.341	0.106
2510	BABAM1	chr19	+	17268755	17269091	17268793	17269091	17267442	17267527	65,60,44	122141113	46,38,39	95,91,103	186	149	0.728814	1	0.299,0.254,0.238	0.279,0.251,0.233	0.009
2514	TBRG4	chr7	-	45108826	45109287	45108826	45109243	45111642	45111697	146182191	2,1,17	195202240	5,2,2	192	149	0.00751645	0.0593012	0.983,0.993,0.897	0.968,0.987,0.989	-0.024
2516	SEPTIN2	chr2	+	241335125	241335212	241335134	241335212	241325992	241326113	791848812	7,7,8	719694818	9,5,9	157	149	1	1	0.991,0.991,0.99	0.987,0.992,0.989	0.001
2517	SEPTIN2	chr2	+	241335958	241336098	241335974	241336098	241335125	241335212	21,11,25	731806751	18,16,14	696687822	164	149	0.536401	1	0.025,0.012,0.029	0.023,0.021,0.015	0.002
2518	SEPTIN2	chr2	+	241336784	241337516	241337381	241337516	241335974	241336098	22,13,16	631622674	38,23,19	585469670	298	149	0.00406845	0.0371576	0.017,0.01,0.012	0.031,0.024,0.014	-0.01
2519	SEPTIN2	chr2	+	241351942	241354027	241351966	241354027	241350072	241350203	19,28,15	603601609	12,12,16	551525631	172	149	0.0762871	0.30959	0.027,0.039,0.021	0.019,0.019,0.021	0.009
2521	EFTUD2	chr17	-	44883092	44883158	44883092	44883128	44883648	44883724	672627586	4,7,6	535453545	3,1,11	178	149	0.923405	1	0.993,0.987,0.988	0.993,0.997,0.976	0.001
2524	GPR19	chr12	-	12659690	12662499	12659690	12662470	12684350	12684507	0,0,1	8,14,18	0,0,1	1,12,4	177	149	1	1	0.0,0.0,0.045	0.0,0.0,0.174	-0.043
2525	SEC31A	chr4	-	82881857	82881940	82881857	82881937	82891087	82891153	107,62,94	17,10,22	65,71,115	13,26,19	151	149	0.341278	0.832463	0.861,0.86,0.808	0.831,0.729,0.857	0.037
2526	RUFY2	chr10	-	68376852	68377015	68376852	68376972	68379423	68379521	10,5,9	53,58,48	4,12,8	82,55,80	191	149	0.373794	0.878572	0.128,0.063,0.128	0.037,0.145,0.072	0.022
2527	RUFY2	chr10	-	68376852	68378670	68376852	68376972	68379423	68379521	3,4,2	53,58,48	3,7,11	82,55,80	298	149	0.101213	0.375175	0.028,0.033,0.02	0.018,0.06,0.064	-0.02
2528	RUFY2	chr10	-	68376852	68378670	68376852	68377015	68379423	68379521	2,3,2	9,4,9	1,3,6	2,7,3	298	149	0.15029	0.493717	0.1,0.273,0.1	0.2,0.176,0.5	-0.134
2529	RUFY2	chr10	-	68376852	68377015	68376852	68376972	68381231	68381399	1,4,1	0,0,0	4,7,7	0,0,1	191	149	1	1	1.0,1.0,1.0	1.0,1.0,0.845	0.052
2530	ASNS	chr7	-	97868907	97869179	97868907	97869105	97869777	97869813	206137192	1,0,1	101,77,107	0,0,0	222	149	1	1	0.993,1.0,0.992	1.0,1.0,1.0	-0.005
2531	TPD52L2	chr20	+	63869295	63869441	63869364	63869441	63865269	63865384	125813541365	0,0,0	152914761502	0,3,0	217	149	1	1	1.0,1.0,1.0	1.0,0.997,1.0	0.001
2532	TPD52L2	chr20	+	63882718	63882820	63882749	63882820	63873667	63873816	547571560	8,1,0	578521697	2,0,1	179	149	1	1	0.983,0.998,1.0	0.996,1.0,0.998	-0.004
2533	TPD52L2	chr20	+	63882718	63882820	63882749	63882820	63875815	63875875	964918912	4,5,3	914972935	4,4,5	179	149	1	1	0.995,0.993,0.996	0.995,0.995,0.994	0
2536	OBSL1	chr2	-	219550727	219551285	219550727	219550842	219551528	219551798	2,0,0	2,4,0	3,3,1	0,0,1	298	149	1	1	0.333,0.0,NA	1.0,1.0,0.333	-0.611
2538	ZC3H12A	chr1	+	37475458	37475939	37475461	37475939	37474579	37474629	5,6,0	2,11,8	2,2,6	2,4,5	151	149	0.374134	0.878898	0.712,0.35,0.0	0.497,0.33,0.542	-0.102
2539	ZC3H12A	chr1	+	37482349	37482540	37482353	37482540	37481600	37481835	4,1,1	0,0,0	0,1,0	0,1,0	152	149	1	1	1.0,1.0,1.0	NA,0.495,NA	0.505
2540	ZC3H12A	chr1	+	37482349	37482540	37482433	37482540	37481600	37481835	6,2,2	27,39,30	1,3,1	49,25,22	232	149	0.130356	0.450533	0.125,0.032,0.041	0.013,0.072,0.028	0.028
2541	ZC3H12A	chr1	+	37482353	37482540	37482433	37482540	37481600	37481835	2,1,1	27,39,30	1,3,1	49,25,22	228	149	0.628679	1	0.046,0.016,0.021	0.013,0.073,0.029	-0.011
2545	AMZ2	chr17	+	68248639	68248705	68248643	68248705	68248003	68248058	1,1,0	1,1,0	2,0,0	0,0,0	152	149	1	1	0.495,0.495,NA	1.0,NA,NA	-0.505
2547	AMZ2	chr17	+	68248609	68248705	68248639	68248705	68248042	68248086	15,23,25	1,3,1	18,19,29	6,4,6	178	149	0.0080692	0.0626621	0.926,0.865,0.954	0.715,0.799,0.802	0.143
2548	AMZ2	chr17	+	68248609	68248705	68248643	68248705	68248042	68248086	16,24,25	4,0,1	18,19,29	3,1,0	182	149	0.707643	1	0.766,1.0,0.953	0.831,0.94,1.0	-0.017
2549	AMZ2	chr17	+	68248639	68248705	68248643	68248705	68248042	68248086	2,4,1	4,0,1	6,4,6	3,1,0	152	149	0.369894	0.874568	0.329,1.0,0.495	0.662,0.797,1.0	-0.212
2550	AMZ2	chr17	+	68250187	68250470	68250359	68250470	68248643	68248705	409435391	1,0,0	423324380	0,0,2	298	149	1	1	0.995,1.0,1.0	1.0,1.0,0.99	0.002
2551	FDFT1	chr8	+	11826023	11826215	11826078	11826215	11821749	11821878	11529851136	1,0,0	116710731176	0,0,0	203	149	1	1	0.999,1.0,1.0	1.0,1.0,1.0	0
2552	PALD1	chr10	+	70538279	70538408	70538302	70538408	70537810	70537906	46,32,55	0,1,3	28,40,28	2,6,3	171	149	0.00534562	0.0453519	1.0,0.965,0.941	0.924,0.853,0.891	0.079
2553	SUFU	chr10	+	102597136	102597293	102597139	102597293	102593992	102594065	22,17,25	49,33,32	12,18,9	31,43,43	151	149	0.0486266	0.227176	0.307,0.337,0.435	0.276,0.292,0.171	0.113
2554	LOC100506207	chr6	+	8437939	8438031	8437962	8438031	8435622	8436178	0,1,1	5,0,3	2,1,1	0,5,1	171	149	0.0582605	0.256764	0.0,1.0,0.225	1.0,0.148,0.466	-0.13
2555	CILK1	chr6	-	53060935	53061065	53060935	53061046	53061595	53061824	2,0,7	0,0,0	2,0,0	0,2,2	167	149	1	1	1.0,NA,1.0	1.0,0.0,0.0	0.667
2556	PAQR4	chr16	+	2971156	2971378	2971273	2971378	2969347	2969840	214184230	7,18,5	118125162	9,18,5	265	149	0.0995139	0.37054	0.945,0.852,0.963	0.881,0.796,0.948	0.045
2558	ZMYM1	chr1	+	35111771	35111912	35111775	35111912	35110293	35110447	12,23,9	1,0,0	23,31,26	1,1,2	152	149	0.180997	0.55627	0.922,1.0,1.0	0.958,0.968,0.927	0.023
2559	ZMYM1	chr1	+	35111771	35111912	35111807	35111912	35110293	35110447	18,33,10	4,5,4	29,37,36	14,5,13	184	149	0.294518	0.757197	0.785,0.842,0.669	0.627,0.857,0.692	0.04
2560	ZMYM1	chr1	+	35111771	35111912	35111824	35111912	35110293	35110447	19,33,14	1,7,4	29,38,36	5,3,8	201	149	0.927524	1	0.934,0.778,0.722	0.811,0.904,0.769	-0.017
2561	ZMYM1	chr1	+	35111771	35111912	35111828	35111912	35110293	35110447	21,33,14	3,3,4	29,38,37	2,1,3	205	149	0.078984	0.316568	0.836,0.889,0.718	0.913,0.965,0.9	-0.112
2562	ZMYM1	chr1	+	35111775	35111912	35111807	35111912	35110293	35110447	7,10,1	4,5,4	7,7,12	14,5,13	180	149	0.53549	1	0.592,0.623,0.171	0.293,0.537,0.433	0.041
2563	ZMYM1	chr1	+	35111775	35111912	35111824	35111912	35110293	35110447	8,10,5	1,7,4	7,8,12	5,3,8	197	149	0.708775	1	0.858,0.519,0.486	0.514,0.669,0.532	0.049
2564	ZMYM1	chr1	+	35111775	35111912	35111828	35111912	35110293	35110447	10,10,5	3,3,4	7,8,13	2,1,3	201	149	0.212244	0.614994	0.712,0.712,0.481	0.722,0.856,0.763	-0.145
2565	ZMYM1	chr1	+	35111807	35111912	35111824	35111912	35110293	35110447	5,5,8	1,7,4	14,6,13	5,3,8	165	149	0.753008	1	0.819,0.392,0.644	0.717,0.644,0.595	-0.034
2566	ZMYM1	chr1	+	35111807	35111912	35111828	35111912	35110293	35110447	7,5,8	3,3,4	14,6,14	2,1,3	169	149	0.047006	0.221625	0.673,0.595,0.638	0.861,0.841,0.804	-0.2
2567	ZMYM1	chr1	+	35111824	35111912	35111828	35111912	35110293	35110447	3,7,4	3,3,4	5,3,9	2,1,3	152	149	0.240999	0.668095	0.495,0.696,0.495	0.71,0.746,0.746	-0.172
2568	MVK	chr12	+	109574808	109574900	109574817	109574900	109573793	109573873	55,49,53	1,0,0	36,63,53	0,0,0	157	149	1	1	0.981,1.0,1.0	1.0,1.0,1.0	-0.006
2570	CCL28	chr5	-	43376644	43377484	43376644	43376888	43381800	43382052	15,5,10	0,4,2	8,26,16	2,0,0	298	149	0.00229194	0.0244879	1.0,0.385,0.714	0.667,1.0,1.0	-0.189
2571	IPPK	chr9	-	92635157	92635308	92635157	92635246	92638000	92638280	65,74,57	2,7,2	80,101,69	7,2,0	210	149	0.341462	0.832677	0.958,0.882,0.953	0.89,0.973,1.0	-0.023
2573	THAP3	chr1	+	6630287	6630353	6630290	6630353	6628498	6628691	56,67,43	8,3,6	38,53,45	7,5,3	151	149	0.916426	1	0.874,0.957,0.876	0.843,0.913,0.937	0.005
2574	THAP3	chr1	+	6632369	6632495	6632390	6632495	6630287	6630353	0,0,0	46,50,62	2,0,0	45,41,68	169	149	1	1	0.0,0.0,0.0	0.038,0.0,0.0	-0.013
2575	THAP3	chr1	+	6632795	6633562	6632913	6633562	6632390	6632495	94,99,83	0,3,12	115,68,120	2,4,6	266	149	0.566406	1	1.0,0.949,0.795	0.97,0.905,0.918	-0.016
2576	PTPN3	chr9	-	109448810	109448891	109448810	109448855	109450242	109450369	1,0,2	4,3,5	2,0,0	12,9,12	184	149	0.947607	1	0.168,0.0,0.245	0.119,0.0,0.0	0.098
2577	PTPN3	chr9	-	109448810	109448891	109448810	109448855	109454495	109454574	0,0,2	73,42,48	2,0,0	41,37,54	184	149	1	1	0.0,0.0,0.033	0.038,0.0,0.0	-0.002
2579	ZNF347	chr19	-	53148680	53148812	53148680	53148809	53149240	53149367	5,1,1	10,6,11	4,2,2	15,14,8	151	149	0.678828	1	0.33,0.141,0.082	0.208,0.124,0.198	0.008
2580	RFX5	chr1	-	151344416	151344604	151344416	151344536	151344727	151344847	6,13,14	93139121	10,8,15	103116107	216	149	0.776176	1	0.043,0.061,0.074	0.063,0.045,0.088	-0.006
2581	DPP9	chr19	-	4675226	4676656	4675226	4676575	4679834	4679946	412444422	9,15,11	333317322	17,3,15	229	149	0.309221	0.780697	0.968,0.951,0.961	0.927,0.986,0.933	0.011
2582	DPP9	chr19	-	4679834	4679969	4679834	4679946	4682695	4682838	1,9,2	181205194	0,1,0	173139169	171	149	0.477172	1	0.005,0.037,0.009	0.0,0.006,0.0	0.015
2583	DPP9	chr19	-	4684662	4684809	4684662	4684803	4685625	4685771	193209204	6,2,0	182178210	2,1,0	154	149	0.875284	1	0.969,0.99,1.0	0.989,0.994,1.0	-0.008
2584	DPP9	chr19	-	4685625	4685771	4685625	4685744	4688756	4688892	271250279	2,2,0	226205260	0,0,0	175	149	1	1	0.991,0.991,1.0	1.0,1.0,1.0	-0.006
2585	DPP9	chr19	-	4689569	4689722	4689569	4689683	4690877	4690957	295234309	17,10,12	256240238	4,4,3	187	149	0.000156346	0.0028854	0.933,0.949,0.954	0.981,0.98,0.984	-0.036
2586	DPP9	chr19	-	4694140	4694823	4694140	4694789	4695377	4695555	345320316	4,1,0	404307329	4,5,5	182	149	0.503714	1	0.986,0.996,1.0	0.988,0.98,0.982	0.011
2587	DPP9	chr19	-	4700215	4700277	4700215	4700273	4702026	4702155	236263217	1,0,0	249200241	0,1,1	152	149	1	1	0.996,1.0,1.0	1.0,0.995,0.996	0.002
2589	DPP9	chr19	-	4715664	4715726	4715664	4715710	4716052	4716152	0,1,0	0,1,0	0,1,1	0,0,0	164	149	1	1	NA,0.476,NA	NA,1.0,1.0	-0.524
2590	DPP9	chr19	-	4719202	4719324	4719202	4719300	4719850	4719941	0,2,0	0,0,0	0,1,1	0,1,0	172	149	1	1	NA,1.0,NA	NA,0.464,1.0	0.268
2593	KAT8	chr16	+	31130745	31131393	31131194	31131393	31130455	31130606	137115118	0,0,0	125,84,133	1,0,2	298	149	1	1	1.0,1.0,1.0	0.984,1.0,0.971	0.015
2594	ZNF189	chr9	+	101399883	101400010	101399925	101400010	101398850	101399189	3,4,9	8,15,11	3,13,3	16,9,5	190	149	0.643576	1	0.227,0.173,0.391	0.128,0.531,0.32	-0.063
2595	ZNF189	chr9	+	101399883	101400010	101399928	101400010	101398850	101399189	3,4,9	1,1,3	3,13,3	0,3,0	193	149	0.0758291	0.308018	0.698,0.755,0.698	1.0,0.77,1.0	-0.206
2596	ZNF189	chr9	+	101399925	101400010	101399928	101400010	101398850	101399189	8,15,11	1,1,3	16,9,5	0,3,0	151	149	0.185585	0.56463	0.888,0.937,0.783	1.0,0.747,1.0	-0.046
2597	ZNF189	chr9	+	101399883	101400010	101399925	101400010	101399394	101399466	4,2,4	0,0,0	1,4,1	0,0,1	190	149	1	1	1.0,1.0,1.0	1.0,1.0,0.44	0.187
2598	ZNF189	chr9	+	101399883	101400010	101399925	101400010	101399394	101399530	2,8,10	13,1,7	1,13,4	9,12,12	190	149	0.225139	0.63693	0.108,0.863,0.528	0.08,0.459,0.207	0.251
2599	ZNF189	chr9	+	101399883	101400010	101399928	101400010	101399394	101399530	2,8,10	0,0,0	1,13,4	4,0,0	193	149	0.062513	0.27031	1.0,1.0,1.0	0.162,1.0,1.0	0.279
2600	ZNF189	chr9	+	101399925	101400010	101399928	101400010	101399394	101399530	13,1,7	0,0,0	9,12,12	4,0,0	151	149	0.254523	0.688929	1.0,1.0,1.0	0.689,1.0,1.0	0.104
2603	LOC102723324	chr9	+	121375214	121375325	121375230	121375325	121370444	121370823	0,1,2	0,0,5	0,0,0	4,0,2	164	149	1	1	NA,1.0,0.267	0.0,NA,0.0	0.633
2604	RBFOX2	chr22	-	35759887	35760032	35759887	35760020	35761201	35761294	75,77,93	105,81,107	65,69,92	91,86,95	160	149	0.947424	1	0.399,0.47,0.447	0.399,0.428,0.474	0.005
2605	RBFOX2	chr22	-	35778024	35778078	35778024	35778075	35781599	35781743	290368307	3,13,8	315355394	3,9,5	151	149	0.173625	0.54139	0.99,0.965,0.974	0.99,0.975,0.987	-0.008
2606	RBFOX2	chr22	-	35781599	35781746	35781599	35781743	35809779	35810004	77,91,100	174158184	95,88,102	166186174	151	149	0.745254	1	0.304,0.362,0.349	0.361,0.318,0.366	-0.01
2607	PIGT	chr20	+	45419472	45419590	45419503	45419590	45419294	45419395	5,3,5	442388456	0,1,3	450410460	179	149	1	1	0.009,0.006,0.009	0.0,0.002,0.005	0.006
2608	RTTN	chr18	-	70149970	70150090	70149970	70150087	70150607	70150733	0,1,0	9,4,12	0,3,0	9,7,13	151	149	0.628411	1	0.0,0.198,0.0	0.0,0.297,0.0	-0.033
2609	RTTN	chr18	-	70149970	70150152	70149970	70150087	70150607	70150733	4,0,0	9,4,12	0,6,3	9,7,13	213	149	0.0908957	0.347668	0.237,0.0,0.0	0.0,0.375,0.139	-0.092
2610	RTTN	chr18	-	70149970	70150152	70149970	70150090	70150607	70150733	4,0,0	0,1,0	0,6,3	0,3,0	210	149	1	1	1.0,0.0,NA	NA,0.587,1.0	-0.293
2611	RTTN	chr18	-	70168854	70169067	70168854	70168973	70176674	70176845	9,20,18	0,0,0	6,15,19	2,0,0	242	149	1	1	1.0,1.0,1.0	0.649,1.0,1.0	0.117
2612	RTTN	chr18	-	70199413	70199524	70199413	70199504	70201893	70201983	0,0,3	12,9,17	0,0,0	14,17,15	168	149	0.811287	1	0.0,0.0,0.135	0.0,0.0,0.0	0.045
2614	MAP3K13	chr3	+	185285516	185285643	185285524	185285643	185282960	185283027	33,29,31	1,0,0	12,13,21	0,0,0	156	149	1	1	0.969,1.0,1.0	1.0,1.0,1.0	-0.01
2615	DHX15	chr4	-	24537050	24537173	24537050	24537165	24540107	24540299	340353322	8,3,3	374334451	3,2,5	156	149	0.908992	1	0.976,0.991,0.99	0.992,0.994,0.989	-0.006
2620	PTCH1	chr9	-	95467115	95467425	95467115	95467259	95468750	95469153	30,19,23	2,0,0	16,13,8	0,0,2	298	149	1	1	0.882,1.0,1.0	1.0,1.0,0.667	0.072
2621	DNA2	chr10	-	68430435	68430660	68430435	68430540	68431856	68431971	60,52,58	1,0,0	56,42,52	0,0,0	268	149	1	1	0.971,1.0,1.0	1.0,1.0,1.0	-0.01
2625	MPI	chr15	+	74890437	74890654	74890526	74890654	74890041	74890089	11,8,12	80,59,95	5,11,12	65,47,62	237	149	0.553005	1	0.08,0.079,0.074	0.046,0.128,0.108	-0.016
2626	CEP131	chr17	-	81191192	81191335	81191192	81191332	81192317	81192392	34,28,28	2,2,11	21,37,35	3,10,6	151	149	0.509497	1	0.944,0.932,0.715	0.874,0.785,0.852	0.027
2627	CEP131	chr17	-	81191192	81191350	81191192	81191332	81192317	81192392	13,4,6	2,2,11	10,2,1	3,10,6	166	149	0.111148	0.401172	0.854,0.642,0.329	0.749,0.152,0.13	0.265
2628	CEP131	chr17	-	81191192	81191350	81191192	81191335	81192317	81192392	13,4,6	34,28,28	10,2,1	21,37,35	163	149	0.12453	0.438115	0.259,0.116,0.164	0.303,0.047,0.025	0.055
2629	STX2	chr12	-	130789599	130791977	130789599	130791916	130795994	130796120	65,59,48	4,6,5	72,65,55	12,11,3	209	149	0.188859	0.569318	0.921,0.875,0.873	0.811,0.808,0.929	0.04
2630	STX2	chr12	-	130789599	130791977	130789599	130791916	130798524	130798635	102,115,82	44,44,38	97,73,89	22,9,17	209	149	3.67386e-05	0.000959408	0.623,0.651,0.606	0.759,0.853,0.789	-0.174
2631	TTLL4	chr2	+	218727268	218727347	218727272	218727347	218710990	218711037	15,10,24	0,1,0	25,22,14	0,1,3	152	149	0.584978	1	1.0,0.907,1.0	1.0,0.956,0.821	0.043
2632	TTLL4	chr2	+	218744330	218745233	218745108	218745233	218740520	218740584	1,0,2	45,43,39	4,0,4	40,62,51	298	149	0.345007	0.838273	0.011,0.0,0.025	0.048,0.0,0.038	-0.017
2633	TTLL4	chr2	+	218754133	218757484	218754230	218757484	218753583	218753669	151117131	5,0,5	176167135	0,0,0	245	149	0.0201934	0.122867	0.948,1.0,0.941	1.0,1.0,1.0	-0.037
2636	PLEKHJ1	chr19	-	2233149	2234240	2233149	2234061	2235761	2235828	199205200	20,5,16	105,90,99	18,16,19	298	149	5.42153e-05	0.00128896	0.833,0.953,0.862	0.745,0.738,0.723	0.147
2637	FAM83A	chr8	+	123207156	123210078	123209425	123210078	123194023	123194148	527425517	0,0,0	455454397	1,2,0	298	149	1	1	1.0,1.0,1.0	0.996,0.991,1.0	0.004
2638	FAM83A	chr8	+	123209425	123210078	123209524	123210078	123207156	123207416	290315314	0,0,3	324272303	0,0,0	247	149	1	1	1.0,1.0,0.984	1.0,1.0,1.0	-0.005
2639	FAM83A	chr8	+	123209425	123210078	123209524	123210078	123207156	123207425	292316310	0,0,2	319267300	0,0,0	247	149	1	1	1.0,1.0,0.989	1.0,1.0,1.0	-0.004
2640	ILK	chr11	+	6604179	6604360	6604225	6604360	6603773	6603822	242180244	60,81,74	137154165	53,49,63	194	149	0.516289	1	0.756,0.631,0.717	0.665,0.707,0.668	0.021
2641	ILK	chr11	+	6608017	6608211	6608045	6608211	6604179	6604360	0,0,0	449479532	0,4,3	367331398	176	149	1	1	0.0,0.0,0.0	0.0,0.01,0.006	-0.005
2642	ILK	chr11	+	6608693	6608967	6608883	6608967	6608393	6608489	614489587	8,6,8	359366420	5,12,10	298	149	0.0513923	0.235056	0.975,0.976,0.973	0.973,0.938,0.955	0.019
2643	TNFRSF8	chr1	+	12138228	12138436	12138231	12138436	12135587	12135613	11,3,7	2,0,0	7,6,9	0,0,2	151	149	1	1	0.844,1.0,1.0	1.0,1.0,0.816	0.009
2647	PACRGL	chr4	+	20752564	20754828	20752626	20754828	20727284	20727397	10,3,4	2,0,0	3,6,9	3,6,1	210	149	0.000450315	0.00672067	0.78,1.0,1.0	0.415,0.415,0.865	0.362
2650	WDR6	chr3	+	49011420	49014116	49011634	49014116	49007390	49007531	76,41,66	205247201	62,69,98	172205246	298	149	0.0570798	0.252507	0.156,0.077,0.141	0.153,0.144,0.166	-0.03
2654	CLHC1	chr2	-	55217810	55218600	55217810	55217998	55222234	55222493	3,1,4	0,0,6	0,12,3	3,0,2	298	149	0.258782	0.696991	1.0,1.0,0.25	0.0,1.0,0.429	0.274
2656	ZNF776	chr19	+	57753290	57758148	57756871	57758148	57750784	57750911	24,17,22	5,3,2	18,16,24	2,5,5	298	149	0.56093	1	0.706,0.739,0.846	0.818,0.615,0.706	0.051
2658	CIRBP	chr19	+	1270866	1271036	1270927	1271036	1269331	1269410	33,37,46	212227220	57,56,44	190188209	209	149	0.00715318	0.0572846	0.1,0.104,0.13	0.176,0.175,0.131	-0.049
2659	ATG2A	chr11	-	64903589	64903676	64903589	64903660	64905562	64905655	2,1,4	118,68,97	5,1,2	56,75,95	164	149	0.519716	1	0.015,0.013,0.036	0.075,0.012,0.019	-0.014
2660	ATG2A	chr11	-	64907254	64907439	64907254	64907415	64907524	64907664	2,0,5	67,80,57	1,2,0	72,88,70	172	149	0.388713	0.896468	0.025,0.0,0.071	0.012,0.019,0.0	0.022
2661	TCF25	chr16	+	89895037	89895137	89895082	89895137	89892192	89892275	60,79,58	0,0,0	41,57,44	0,2,0	193	149	1	1	1.0,1.0,1.0	1.0,0.957,1.0	0.014
2662	TCF25	chr16	+	89895037	89895137	89895082	89895137	89893727	89893858	270263261	13,15,27	141174159	6,11,15	193	149	0.81206	1	0.941,0.931,0.882	0.948,0.924,0.891	-0.003
2663	ZNF778	chr16	+	89220996	89221152	89221003	89221152	89217702	89217910	18,13,16	1,1,0	31,28,26	4,8,0	155	149	0.00155785	0.0178599	0.945,0.926,1.0	0.882,0.771,1.0	0.073
2665	CDC42BPG	chr11	-	64833230	64833390	64833230	64833336	64833599	64833659	0,2,0	6,15,4	0,0,1	0,2,2	202	149	1	1	0.0,0.09,0.0	NA,0.0,0.269	-0.105
2667	CDC42BPG	chr11	-	64835046	64835153	64835046	64835149	64835346	64835419	7,0,11	4,0,0	1,0,4	0,0,0	152	149	1	1	0.632,NA,1.0	1.0,NA,1.0	-0.184
2675	ELP4	chr11	+	31603764	31603907	31603767	31603907	31594769	31594901	18,13,9	48,34,58	10,24,7	47,53,67	151	149	0.558797	1	0.27,0.274,0.133	0.174,0.309,0.093	0.034
2676	UNC93B1	chr11	-	67999172	67999375	67999172	67999305	67999518	67999680	0,1,2	85,67,51	3,3,4	37,37,58	218	149	0.00904608	0.0680643	0.0,0.01,0.026	0.053,0.053,0.045	-0.038
2677	ZNF131	chr5	+	43122038	43122177	43122043	43122177	43120913	43121123	19,24,12	1,0,4	17,32,29	3,0,0	153	149	0.241727	0.669174	0.949,1.0,0.745	0.847,1.0,1.0	-0.051
2679	ZNF131	chr5	+	43122038	43122177	43122043	43122177	43121564	43121828	41,36,40	14,3,6	35,27,50	15,5,13	153	149	0.197696	0.586857	0.74,0.921,0.867	0.694,0.84,0.789	0.068
2680	MPP2	chr17	-	43880690	43880884	43880690	43880852	43881089	43881158	8,7,0	75,56,78	7,1,1	36,34,67	180	149	0.631162	1	0.081,0.094,0.0	0.139,0.024,0.012	0
2681	FUT11	chr10	+	73773189	73773815	73773193	73773815	73772293	73773041	92,99,102	17,22,26	49,66,50	12,6,11	152	149	0.304808	0.774058	0.841,0.815,0.794	0.8,0.915,0.817	-0.027
2682	FUT11	chr10	+	73775418	73776216	73775540	73776216	73773134	73773815	45,45,49	377352392	27,40,42	109110103	270	149	2.72593e-09	2.69898e-07	0.062,0.066,0.065	0.12,0.167,0.184	-0.093
2684	RPUSD4	chr11	-	126202095	126203657	126202095	126203654	126204230	126204328	134137148	6,4,5	152109172	8,7,4	151	149	0.521984	1	0.957,0.971,0.967	0.949,0.939,0.977	0.01
2688	CLASP1	chr2	-	121407470	121407715	121407470	121407712	121409023	121409047	31,40,34	1,4,0	31,26,28	5,3,3	151	149	0.0271013	0.150021	0.968,0.908,1.0	0.86,0.895,0.902	0.073
2689	ABI2	chr2	+	203366876	203367044	203366880	203367044	203328393	203328631	138142123	10,4,2	118,96,153	1,3,2	152	149	0.023303	0.13482	0.931,0.972,0.984	0.991,0.969,0.987	-0.02
2691	ABI2	chr2	+	203375931	203376132	203376056	203376132	203366880	203367044	0,0,0	7,5,7	0,2,0	2,3,1	273	149	1	1	0.0,0.0,0.0	0.0,0.267,0.0	-0.089
2692	ABI2	chr2	+	203383242	203383321	203383246	203383321	203380207	203380384	0,1,0	0,0,0	0,0,0	0,0,1	152	149	1	1	NA,1.0,NA	NA,NA,0.0	1
2693	ABI2	chr2	+	203395655	203395780	203395658	203395780	203391045	203391143	0,1,0	0,3,0	0,0,5	2,1,1	151	149	1	1	NA,0.248,NA	0.0,0.0,0.831	-0.029
2694	ABI2	chr2	+	203395655	203395780	203395658	203395780	203394699	203394846	139137116	11,7,10	93106157	7,9,8	151	149	0.847285	1	0.926,0.951,0.92	0.929,0.921,0.951	-0.001
2695	ABI2	chr2	+	203416907	203417081	203416913	203417081	203402575	203402734	94,73,97	3,5,7	70,70,87	7,0,12	154	149	0.306356	0.77689	0.968,0.934,0.931	0.906,1.0,0.875	0.017
2698	ABI2	chr2	+	203416907	203417081	203416913	203417081	203411284	203411371	93,78,76	13,8,6	76,77,89	7,10,5	154	149	0.530444	1	0.874,0.904,0.925	0.913,0.882,0.945	-0.012
2699	ABI2	chr2	+	203427495	203432169	203431000	203432169	203427176	203427269	51,45,37	3,8,0	53,62,44	1,5,0	298	149	0.10114	0.375154	0.895,0.738,1.0	0.964,0.861,1.0	-0.064
2700	HERPUD1	chr16	+	56935400	56935475	56935403	56935475	56935234	56935312	438278435	19,25,28	250245284	19,15,18	151	149	0.843445	1	0.958,0.916,0.939	0.928,0.942,0.94	0.001
2706	TFDP2	chr3	-	141974047	141974194	141974047	141974191	141978519	141978682	41,43,46	84,90,108	38,46,51	90,111,70	151	149	0.66345	1	0.325,0.32,0.296	0.294,0.29,0.418	-0.02
2707	TFDP2	chr3	-	141974047	141974194	141974047	141974191	141993537	141993585	0,0,0	1,0,0	0,3,0	0,0,0	151	149	1	1	0.0,NA,NA	NA,1.0,NA	-1
2708	MIDN	chr19	+	1254901	1255061	1254904	1255061	1254166	1254478	64,45,63	17,8,5	59,58,44	2,11,8	151	149	0.355265	0.855544	0.788,0.847,0.926	0.967,0.839,0.844	-0.03
2709	DEPDC4	chr12	-	100263496	100263893	100263496	100263692	100266919	100267079	5,10,12	0,2,0	3,2,6	0,1,0	298	149	1	1	1.0,0.714,1.0	1.0,0.5,1.0	0.071
2712	HSPBP1	chr19	-	55265277	55265378	55265277	55265367	55265885	55265982	11,10,15	21,18,23	24,16,20	11,13,21	159	149	0.00776661	0.0606366	0.329,0.342,0.379	0.672,0.536,0.472	-0.21
2713	HSPBP1	chr19	-	55265277	55265389	55265277	55265367	55265885	55265982	238265222	21,18,23	199188197	11,13,21	170	149	0.584374	1	0.909,0.928,0.894	0.941,0.927,0.892	-0.01
2714	HSPBP1	chr19	-	55265277	55265389	55265277	55265378	55265885	55265982	230262213	3,7,6	188180190	13,8,13	159	149	0.000869885	0.0114491	0.986,0.972,0.971	0.931,0.955,0.932	0.037
2715	HSPBP1	chr19	-	55265277	55265389	55265277	55265378	55266130	55266286	12,7,5	0,0,0	6,5,5	0,2,0	159	149	1	1	1.0,1.0,1.0	1.0,0.701,1.0	0.1
2716	HSPBP1	chr19	-	55265277	55265389	55265277	55265367	55274397	55274622	14,10,15	0,0,0	19,12,12	0,0,1	170	149	1	1	1.0,1.0,1.0	1.0,1.0,0.913	0.029
2717	HSPBP1	chr19	-	55279398	55279705	55279398	55279702	55279929	55280087	0,0,3	6,15,11	2,1,0	16,16,15	151	149	0.29981	0.764485	0.0,0.0,0.212	0.11,0.058,0.0	0.015
2718	HSPBP1	chr19	-	55279398	55279705	55279398	55279702	55280034	55280108	7,14,9	75,73,76	20,9,21	78,68,75	151	149	0.0409394	0.201414	0.084,0.159,0.105	0.202,0.116,0.216	-0.062
2719	FCHO2	chr5	+	73057698	73058524	73058432	73058524	73056064	73056107	0,1,1	73,72,80	0,0,2	95,84,57	298	149	1	1	0.0,0.007,0.006	0.0,0.0,0.017	-0.001
2721	LSM14A	chr19	+	34196633	34196763	34196666	34196763	34194477	34194641	479398455	0,0,0	343307364	0,0,1	181	149	1	1	1.0,1.0,1.0	1.0,1.0,0.997	0.001
2722	LSM14A	chr19	+	34219390	34219573	34219396	34219573	34215595	34215661	53,56,80	0,1,0	54,56,47	3,0,0	154	149	1	1	1.0,0.982,1.0	0.946,1.0,1.0	0.012
2724	LSM14A	chr19	+	34227364	34229288	34227368	34229288	34221506	34221738	219165194	3,6,7	157173157	2,0,0	152	149	0.0126236	0.0865994	0.986,0.964,0.964	0.987,1.0,1.0	-0.024
2727	BLOC1S2	chr10	-	100273292	100275493	100273292	100275490	100280123	100280228	203283225	9,8,15	249211241	3,10,8	151	149	0.142346	0.476839	0.957,0.972,0.937	0.988,0.954,0.967	-0.014
2728	BLOC1S2	chr10	-	100286096	100286332	100286096	100286213	100286604	100286680	29,29,11	92103104	4,12,9	102,84,96	267	149	9.77255e-05	0.00201773	0.15,0.136,0.056	0.021,0.074,0.05	0.066
2731	EPC1	chr10	-	32345111	32345623	32345111	32345562	32346762	32347158	2,3,5	2,0,1	4,3,0	1,0,0	209	149	1	1	0.416,1.0,0.781	0.74,1.0,NA	-0.138
2733	GTF2I	chr7	+	74714856	74714916	74714859	74714916	74711031	74711109	18,9,9	3,1,1	7,13,6	2,2,8	151	149	0.0421938	0.204924	0.856,0.899,0.899	0.775,0.865,0.425	0.196
2736	PAAF1	chr11	+	73887039	73887457	73887353	73887457	73878778	73878819	4,2,1	37,46,38	0,1,3	31,7,32	298	149	0.634569	1	0.051,0.021,0.013	0.0,0.067,0.045	-0.009
2737	PAAF1	chr11	+	73900269	73900420	73900310	73900420	73899145	73899244	108,103,69	1,1,6	59,59,65	2,6,3	189	149	0.123254	0.434851	0.988,0.988,0.901	0.959,0.886,0.945	0.029
2739	TM9SF1	chr14	-	24194674	24195036	24194674	24194830	24195345	24195441	489405462	3,2,4	469393344	0,12,3	298	149	0.106959	0.389442	0.988,0.99,0.983	1.0,0.942,0.983	0.012
2740	GALNS	chr16	-	88813733	88817417	88813733	88814525	88818006	88818124	28,17,31	55,51,50	14,18,10	55,56,34	298	149	0.0249362	0.141543	0.203,0.143,0.237	0.113,0.138,0.128	0.068
2741	GALNS	chr16	-	88813733	88817456	88813733	88814525	88818006	88818124	19,13,12	55,51,50	6,13,11	55,56,34	298	149	0.234545	0.654157	0.147,0.113,0.107	0.052,0.104,0.139	0.024
2742	GALNS	chr16	-	88813733	88817456	88813733	88817417	88818006	88818124	3,4,3	10,6,19	1,4,4	8,5,1	187	149	0.272949	0.718926	0.193,0.347,0.112	0.091,0.389,0.761	-0.196
2743	STX3	chr11	+	59799674	59802706	59800777	59802706	59797282	59797396	4,7,2	3,1,1	10,6,3	8,24,12	298	149	0.00938984	0.0699263	0.4,0.778,0.5	0.385,0.111,0.111	0.357
2744	STX3	chr11	+	59799674	59802706	59800854	59802706	59797282	59797396	9,8,10	170185183	19,16,16	214268253	298	149	0.155157	0.503201	0.026,0.021,0.027	0.043,0.029,0.031	-0.01
2745	STX3	chr11	+	59800777	59802706	59800854	59802706	59797282	59797396	10,2,11	170185183	21,38,25	214268253	225	149	1.5866e-05	0.00050358	0.037,0.007,0.038	0.061,0.086,0.061	-0.042
2750	WWP1	chr8	+	86398571	86398638	86398574	86398638	86398341	86398479	38,57,68	8,4,1	62,56,58	0,5,5	151	149	0.359063	0.860191	0.824,0.934,0.985	1.0,0.917,0.92	-0.031
2756	TMEM267	chr5	-	43476113	43476485	43476113	43476258	43479889	43479987	19,18,6	0,1,0	4,11,13	1,0,0	298	149	1	1	1.0,0.9,1.0	0.667,1.0,1.0	0.078
2757	TMEM267	chr5	-	43476113	43476489	43476113	43476258	43479889	43479987	20,15,13	0,1,0	5,12,14	1,0,0	298	149	1	1	1.0,0.882,1.0	0.714,1.0,1.0	0.056
2758	TMEM267	chr5	-	43476113	43476489	43476113	43476485	43479889	43479987	1,0,7	0,3,0	3,6,1	2,5,0	152	149	0.124551	0.438115	1.0,0.0,1.0	0.595,0.541,1.0	-0.045
2759	LZTFL1	chr3	-	45837926	45838051	45837926	45838047	45841988	45842119	129,77,114	2,0,1	79112116	3,3,1	152	149	0.97067	1	0.984,1.0,0.991	0.963,0.973,0.991	0.016
2760	GS1-124K5.11	chr7	-	66576754	66576932	66576754	66576929	66588511	66588580	0,1,0	2,0,0	0,0,2	0,3,0	151	149	1	1	0.0,1.0,NA	NA,0.0,1.0	0
2761	GS1-124K5.11	chr7	-	66576754	66576932	66576754	66576929	66592256	66592407	9,5,7	1,0,4	7,14,19	4,5,5	151	149	0.183858	0.562484	0.899,1.0,0.633	0.633,0.734,0.789	0.125
2763	ZNF282	chr7	+	149212354	149212471	149212357	149212471	149210584	149210704	14,6,10	98,94,101	7,6,9	102,93,72	151	149	0.441311	0.969852	0.124,0.059,0.089	0.063,0.06,0.11	0.013
2770	FLYWCH1	chr16	+	2930409	2930880	2930412	2930880	2929612	2930010	129139139	18,20,38	96115136	39,26,20	151	149	0.213888	0.617578	0.876,0.873,0.783	0.708,0.814,0.87	0.047
2771	FLYWCH1	chr16	+	2936639	2937384	2937120	2937384	2933715	2933979	26,16,5	171179209	21,16,16	212167229	298	149	0.839213	1	0.071,0.043,0.012	0.047,0.046,0.034	0
2773	FLYWCH1	chr16	+	2936639	2937384	2937120	2937384	2936331	2936425	25,16,5	0,0,6	18,16,16	3,3,3	298	149	0.236202	0.657726	1.0,1.0,0.294	0.75,0.727,0.727	0.03
2778	SERF2	chr15	+	43793575	43796089	43793686	43796089	43792974	43793083	16,21,12	53,34,52	34,23,25	97,87,112	259	149	0.367887	0.871455	0.148,0.262,0.117	0.168,0.132,0.114	0.038
2779	SVIP	chr11	-	22820297	22823126	22820297	22820336	22827206	22827320	7,4,10	3,0,0	3,6,7	0,0,0	298	149	0.396783	0.907513	0.538,1.0,1.0	1.0,1.0,1.0	-0.154
2780	PTK6	chr20	-	63532525	63532687	63532525	63532667	63533550	63533704	34,30,36	1,0,3	30,29,45	4,5,2	168	149	0.0273106	0.150297	0.968,1.0,0.914	0.869,0.837,0.952	0.075
2781	SETD5	chr3	+	9429826	9433562	9433369	9433562	9428822	9429009	100,79,76	12,6,22	126123136	20,18,27	298	149	0.653775	1	0.806,0.868,0.633	0.759,0.774,0.716	0.019
2782	SETD5	chr3	+	9431707	9433562	9433369	9433562	9429826	9430051	10,19,16	31,24,30	12,13,21	39,31,40	298	149	0.41958	0.938828	0.139,0.284,0.211	0.133,0.173,0.208	0.04
2783	SETD5	chr3	+	9434276	9434485	9434333	9434485	9433844	9433950	87,72,101	71,52,48	60,76,57	51,56,71	205	149	0.0914339	0.348344	0.471,0.502,0.605	0.461,0.497,0.368	0.084
2784	SETD5	chr3	+	9434276	9434485	9434333	9434485	9434044	9434181	27,26,53	0,0,0	49,57,57	0,10,6	205	149	6.65297e-06	0.000238548	1.0,1.0,1.0	1.0,0.806,0.873	0.107
2786	PRR15	chr7	+	29566184	29567293	29566189	29567293	29563834	29564377	0,1,1	0,0,0	0,4,1	0,1,0	153	149	1	1	NA,1.0,1.0	NA,0.796,1.0	0.102
2787	EXOG	chr3	+	38500089	38501494	38501354	38501494	38497628	38499747	3,2,7	5,6,1	7,7,8	7,1,3	298	149	0.264836	0.706095	0.231,0.143,0.778	0.333,0.778,0.571	-0.177
2788	EXOG	chr3	+	38500089	38501494	38501354	38501494	38498925	38498989	0,1,1	0,0,2	6,2,5	3,4,0	298	149	1	1	NA,1.0,0.2	0.5,0.2,1.0	0.033
2789	PEX11A	chr15	-	89681534	89683948	89681534	89683855	89686430	89686546	50,32,24	0,0,0	51,42,42	0,1,1	241	149	1	1	1.0,1.0,1.0	1.0,0.963,0.963	0.025
2790	MTRR	chr5	+	7877943	7878322	7877948	7878322	7875257	7875375	112,73,99	3,3,3	99,97,133	1,9,4	153	149	0.432312	0.958945	0.973,0.96,0.97	0.99,0.913,0.97	0.01
2791	TM2D2	chr8	-	38995317	38995794	38995317	38995405	38996212	38996509	111,98,67	270253246	107,118,81	283242253	298	149	0.452629	0.984731	0.171,0.162,0.12	0.159,0.196,0.138	-0.013
2792	TM2D2	chr8	-	38995317	38995693	38995317	38995405	38996418	38996509	60,55,34	9,8,8	46,76,57	9,10,5	298	149	0.494426	1	0.769,0.775,0.68	0.719,0.792,0.851	-0.046
2793	TM2D2	chr8	-	38995317	38995794	38995317	38995405	38996418	38996509	62,61,36	9,8,8	58,84,60	9,10,5	298	149	0.377201	0.883244	0.775,0.792,0.692	0.763,0.808,0.857	-0.056
2796	NDRG4	chr16	+	58503705	58503903	58503797	58503903	58494963	58495008	6,2,3	0,0,0	10,5,10	2,0,0	240	149	1	1	1.0,1.0,1.0	0.756,1.0,1.0	0.081
2797	NDRG4	chr16	+	58503743	58503903	58503797	58503903	58494963	58495008	3,2,1	0,0,0	6,3,8	2,0,0	202	149	1	1	1.0,1.0,1.0	0.689,1.0,1.0	0.104
2798	NDRG4	chr16	+	58503705	58503903	58503743	58503903	58500142	58500269	7,0,3	2,0,0	8,4,3	0,0,0	186	149	1	1	0.737,NA,1.0	1.0,1.0,1.0	-0.131
2799	NDRG4	chr16	+	58503705	58503903	58503797	58503903	58500142	58500269	10,2,4	20,33,18	14,7,11	25,6,16	240	149	0.003327	0.0323528	0.237,0.036,0.121	0.258,0.42,0.299	-0.194
2800	NDRG4	chr16	+	58503743	58503903	58503797	58503903	58500142	58500269	5,2,1	20,33,18	6,3,8	25,6,16	202	149	0.00726532	0.0579695	0.156,0.043,0.039	0.15,0.269,0.269	-0.15
2801	NDRG4	chr16	+	58503743	58503903	58503797	58503903	58500987	58501077	3,2,2	7,4,11	6,3,8	8,9,3	202	149	0.0605204	0.264318	0.24,0.269,0.118	0.356,0.197,0.663	-0.196
2805	ARHGAP9	chr12	-	57477458	57477680	57477458	57477676	57477784	57477867	0,3,0	0,0,0	0,0,0	0,0,2	152	149	1	1	NA,1.0,NA	NA,NA,0.0	1
2807	TENT4B	chr16	+	50153648	50154259	50153746	50154259	50152910	50153032	4,9,18	0,0,0	23,9,3	4,0,0	246	149	0.593954	1	1.0,1.0,1.0	0.777,1.0,1.0	0.074
2808	TENT4B	chr16	+	50225097	50225285	50225238	50225285	50224890	50224994	130140109	38,40,34	116,86,112	46,48,38	289	149	0.0529802	0.240175	0.638,0.643,0.623	0.565,0.48,0.603	0.085
2810	PTK2	chr8	-	140668268	140668424	140668268	140668418	140669726	140669735	33,42,36	0,0,0	45,52,61	0,1,0	154	149	1	1	1.0,1.0,1.0	1.0,0.981,1.0	0.006
2811	PTK2	chr8	-	140793353	140793384	140793353	140793381	140800458	140800576	691600642	2,8,7	525490599	0,0,4	151	149	1	1	0.997,0.987,0.989	1.0,1.0,0.993	-0.007
2812	PTK2	chr8	-	140890542	140890769	140890542	140890603	140925660	140925749	575624581	1,0,0	405437415	0,0,0	298	149	1	1	0.997,1.0,1.0	1.0,1.0,1.0	-0.001
2813	DEF8	chr16	+	89949416	89949513	89949419	89949513	89948754	89948814	17,8,6	3,8,5	7,7,6	8,3,1	151	149	0.983031	1	0.848,0.497,0.542	0.463,0.697,0.856	-0.043
2814	DEF8	chr16	+	89957510	89957660	89957540	89957660	89955168	89955266	360435382	1,0,0	481386543	12,7,14	178	149	6.82718e-05	0.00155314	0.997,1.0,1.0	0.971,0.979,0.97	0.026
2815	DEF8	chr16	+	89964169	89964310	89964175	89964310	89963362	89963443	37,23,49	0,5,1	30,22,34	0,2,1	154	149	0.416657	0.934449	1.0,0.817,0.979	1.0,0.914,0.97	-0.029
2816	DEF8	chr16	+	89964169	89964310	89964220	89964310	89963362	89963443	51,40,57	9,12,11	49,39,62	4,14,13	199	149	0.882353	1	0.809,0.714,0.795	0.902,0.676,0.781	-0.014
2817	DEF8	chr16	+	89964175	89964310	89964220	89964310	89963362	89963443	14,22,9	9,12,11	19,19,29	4,14,13	193	149	0.220473	0.628702	0.546,0.586,0.387	0.786,0.512,0.633	-0.137
2819	OSBPL2	chr20	+	62259980	62260125	62260016	62260125	62256056	62256221	77,88,108	3,0,0	63,60,63	0,0,0	184	149	1	1	0.954,1.0,1.0	1.0,1.0,1.0	-0.015
2822	PBLD	chr10	-	68285347	68285410	68285347	68285385	68288482	68288661	7,25,15	4,2,0	16,11,9	0,0,2	173	149	0.0316004	0.166881	0.601,0.915,1.0	1.0,1.0,0.795	-0.093
2823	PBLD	chr10	-	68288930	68289077	68288930	68289019	68292009	68292039	2,1,0	10,22,22	0,0,1	17,14,16	206	149	0.915722	1	0.126,0.032,0.0	0.0,0.0,0.043	0.038
2825	TLDC2	chr20	+	36879040	36879193	36879045	36879193	36877898	36878054	3,0,2	0,1,0	1,2,0	0,0,0	153	149	1	1	1.0,0.0,1.0	1.0,1.0,NA	-0.333
2827	CREBBP	chr16	-	3770569	3770986	3770569	3770980	3773750	3773930	16,10,18	0,0,2	15,10,22	1,4,9	154	149	7.71322e-05	0.00167444	1.0,1.0,0.897	0.936,0.708,0.703	0.183
2828	TBC1D2B	chr15	-	77994984	77995063	77994984	77995060	77998194	77998355	0,0,7	0,0,8	0,2,0	0,0,0	151	149	1	1	NA,NA,0.463	NA,1.0,NA	-0.537
2829	TBC1D2B	chr15	-	77994984	77998303	77994984	77995063	78001618	78001740	15,14,9	0,0,0	9,12,6	0,1,0	298	149	1	1	1.0,1.0,1.0	1.0,0.857,1.0	0.048
2830	TBC1D2B	chr15	-	77994984	77998355	77994984	77995063	78001618	78001740	107,80,89	0,0,0	82,75,74	0,1,0	298	149	1	1	1.0,1.0,1.0	1.0,0.974,1.0	0.009
2831	TBC1D2B	chr15	-	77994984	77998355	77994984	77998303	78001618	78001740	131106134	1,4,0	119107103	4,2,1	200	149	0.375095	0.879967	0.99,0.952,1.0	0.957,0.976,0.987	0.007
2832	TBC1D2B	chr15	-	78025258	78025497	78025258	78025494	78030006	78030170	58,57,48	2,0,0	51,53,53	1,1,0	151	149	1	1	0.966,1.0,1.0	0.981,0.981,1.0	0.001
2833	ELP1	chr9	-	108930996	108931201	108930996	108931056	108933863	108934124	154140125	18,10,31	113147168	9,5,10	293	149	0.00158326	0.0180799	0.813,0.877,0.672	0.865,0.937,0.895	-0.112
2837	SURF4	chr9	-	133367258	133367543	133367258	133367445	133375921	133376060	18,26,23	515481450	23,16,34	546554503	246	149	0.921105	1	0.021,0.032,0.03	0.025,0.017,0.039	0.001
2839	SLC16A5	chr17	+	75099956	75100816	75100006	75100816	75098037	75098181	6,1,9	13,9,9	7,6,2	23,14,20	198	149	0.246724	0.677073	0.258,0.077,0.429	0.186,0.244,0.07	0.088
2840	SLC16A5	chr17	+	75103969	75104180	75104021	75104180	75100006	75100816	50,40,50	7,1,3	35,33,39	5,5,2	200	149	0.446104	0.975763	0.842,0.968,0.925	0.839,0.831,0.936	0.043
2841	ASDURF	chr2	+	189665375	189665451	189665421	189665451	189663900	189663954	148136127	33,23,15	182163167	6,13,12	194	149	5.17513e-06	0.000195199	0.775,0.82,0.867	0.959,0.906,0.914	-0.106
2846	NPM2	chr8	+	22024723	22025306	22025215	22025306	22024133	22024623	10,5,5	0,0,1	11,16,9	0,3,2	298	149	0.0122083	0.0848254	1.0,1.0,0.714	1.0,0.727,0.692	0.098
2847	ACTR10	chr14	+	58223600	58223701	58223621	58223701	58219693	58219729	9,9,11	406430407	2,4,3	398423439	169	149	0.0106674	0.0763723	0.019,0.018,0.023	0.004,0.008,0.006	0.014
2848	ZNF707	chr8	+	143690898	143691199	143691072	143691199	143684478	143684542	0,2,0	2,0,0	0,2,2	0,0,0	298	149	1	1	0.0,1.0,NA	NA,1.0,1.0	-0.5
2849	ZNF707	chr8	+	143688661	143689301	143689203	143689301	143687993	143688067	24,8,11	2,1,0	7,9,12	4,0,2	298	149	0.04154	0.20288	0.857,0.8,1.0	0.467,1.0,0.75	0.147
2850	ZNF707	chr8	+	143690898	143691199	143691072	143691199	143690056	143690123	1,2,0	76,56,56	1,2,2	78,81,53	298	149	1	1	0.007,0.018,0.0	0.006,0.012,0.019	-0.004
2851	ZNF707	chr8	+	143691596	143691713	143691599	143691713	143691072	143691199	1,0,0	34,39,35	0,0,0	61,57,58	151	149	1	1	0.028,0.0,0.0	0.0,0.0,0.0	0.009
2852	ZNF707	chr8	+	143691596	143691713	143691599	143691713	143691072	143691232	0,0,0	19,14,21	0,0,2	13,5,18	151	149	1	1	0.0,0.0,0.0	0.0,0.0,0.099	-0.033
2856	KIAA0753	chr17	-	6590509	6590630	6590509	6590578	6594971	6595053	57,68,70	0,5,2	28,23,52	0,0,0	200	149	0.0917927	0.349406	1.0,0.91,0.963	1.0,1.0,1.0	-0.042
2857	KIAA0753	chr17	-	6623606	6624006	6623606	6623688	6624754	6624861	10,4,0	3,4,1	2,4,1	2,0,0	298	149	0.00396966	0.0365234	0.625,0.333,0.0	0.333,1.0,1.0	-0.458
2858	COPA	chr1	-	160305432	160305598	160305432	160305571	160305687	160305773	13,12,15	317297309	6,24,15	280224290	175	149	0.264601	0.7059	0.034,0.033,0.04	0.018,0.084,0.042	-0.012
2860	RAB5IF	chr20	+	36607868	36608000	36607889	36608000	36607714	36607818	21,36,33	79,53,106	49,43,44	95,100,94	169	149	0.356689	0.857569	0.19,0.375,0.215	0.313,0.275,0.292	-0.033
2861	RAB5IF	chr20	+	36611991	36612557	36612009	36612557	36609600	36609730	22,14,12	479604594	11,14,16	540556520	166	149	0.583245	1	0.04,0.02,0.018	0.018,0.022,0.027	0.004
2866	PGGHG	chr11	+	293067	293256	293085	293256	292885	292997	4,5,4	0,0,1	2,5,7	3,0,1	166	149	0.0966266	0.362111	1.0,1.0,0.782	0.374,1.0,0.863	0.182
2867	PGGHG	chr11	+	293593	293727	293669	293727	293365	293502	85,82,73	0,0,1	57,64,50	1,0,0	224	149	1	1	1.0,1.0,0.98	0.974,1.0,1.0	0.002
2868	PGGHG	chr11	+	293593	293727	293709	293727	293365	293502	105,110,91	3,0,1	70,84,70	2,0,0	264	149	0.527043	1	0.952,1.0,0.981	0.952,1.0,1.0	-0.006
2869	PGGHG	chr11	+	293669	293727	293709	293727	293365	293502	20,28,19	3,0,1	14,20,20	2,0,0	188	149	0.576964	1	0.841,1.0,0.938	0.847,1.0,1.0	-0.023
2870	PGGHG	chr11	+	294266	294478	294320	294478	294098	294196	85,81,84	4,2,1	58,80,82	0,3,5	202	149	0.661433	1	0.94,0.968,0.984	1.0,0.952,0.924	0.005
2871	DENND2A	chr7	-	140527317	140527495	140527317	140527437	140544617	140544766	222205224	0,0,2	176170170	0,0,2	206	149	1	1	1.0,1.0,0.988	1.0,1.0,0.984	0.001
2872	DENND2A	chr7	-	140573807	140574008	140573807	140574005	140585588	140585710	81,69,76	10,7,5	96,57,64	3,11,7	151	149	0.840463	1	0.889,0.907,0.937	0.969,0.836,0.9	0.009
2873	ASAH2B	chr10	+	50745127	50745274	50745201	50745274	50742914	50743010	16,7,7	9,3,17	4,5,6	26,14,14	222	149	0.00431129	0.038488	0.544,0.61,0.217	0.094,0.193,0.223	0.287
2874	ASAH2B	chr10	+	50745127	50745274	50745201	50745274	50743672	50743741	6,2,0	0,0,0	0,0,2	0,1,0	222	149	1	1	1.0,1.0,NA	NA,0.0,1.0	0.5
2876	COX20	chr1	+	244842194	244842258	244842198	244842258	244841943	244842058	509500463	6,6,8	268264275	6,6,8	152	149	0.0956312	0.359153	0.988,0.988,0.983	0.978,0.977,0.971	0.011
2877	ZDHHC13	chr11	+	19142977	19143123	19142982	19143123	19117167	19117276	20,31,16	0,0,0	31,3,25	2,2,0	153	149	0.383828	0.890861	1.0,1.0,1.0	0.938,0.594,1.0	0.156
2879	AKAP7	chr6	+	131281529	131283532	131282398	131283532	131219660	131219808	9,9,12	20,4,35	5,5,17	9,13,16	298	149	0.859109	1	0.184,0.529,0.146	0.217,0.161,0.347	0.045
2883	COPS7B	chr2	+	231801139	231801207	231801154	231801207	231798858	231798964	10,5,10	0,0,1	8,11,12	1,4,0	163	149	0.0372076	0.188554	1.0,1.0,0.901	0.88,0.715,1.0	0.102
2884	KYAT1	chr9	-	128833739	128834514	128833739	128833826	128835322	128835402	0,0,2	14,16,14	14,7,4	4,9,7	298	149	2.02715e-08	1.54935e-06	0.0,0.0,0.067	0.636,0.28,0.222	-0.357
2885	KYAT1	chr9	-	128835996	128836105	128835996	128836073	128836801	128836922	2,1,3	9,13,14	0,6,3	11,7,5	180	149	0.225117	0.63693	0.155,0.06,0.151	0.0,0.415,0.332	-0.127
2891	RAPGEF3	chr12	-	47748073	47748152	47748073	47748118	47748453	47748542	17,24,24	2,0,0	18,46,14	0,2,0	182	149	1	1	0.874,1.0,1.0	1.0,0.95,1.0	-0.025
2892	RAPGEF3	chr12	-	47751047	47751216	47751047	47751193	47751398	47751520	15,6,26	0,0,0	33,19,28	0,1,0	171	149	1	1	1.0,1.0,1.0	1.0,0.943,1.0	0.019
2893	RAPGEF3	chr12	-	47751047	47751261	47751047	47751193	47751398	47751520	1,1,1	0,0,0	4,4,5	0,1,0	216	149	1	1	1.0,1.0,1.0	1.0,0.734,1.0	0.089
2895	METAP2	chr12	+	95476070	95476178	95476073	95476178	95474151	95474330	300343308	45,68,42	342385355	65,76,48	151	149	0.609408	1	0.868,0.833,0.879	0.838,0.833,0.879	0.01
2896	METAP2	chr12	+	95485878	95485981	95485947	95485981	95483214	95483280	741685667	1,2,4	792696810	1,0,0	217	149	1	1	0.998,0.996,0.991	0.998,1.0,1.0	-0.004
2897	CERT1	chr5	-	75368485	75374191	75368485	75368658	75379336	75379473	119,80,125	8,8,5	111,131,95	10,7,1	298	149	0.5597	1	0.881,0.833,0.926	0.847,0.903,0.979	-0.03
2900	SP3	chr2	-	173963760	173963883	173963760	173963874	173964404	173964553	61,27,43	0,0,0	45,26,27	6,0,2	157	149	0.00336299	0.0325214	1.0,1.0,1.0	0.877,1.0,0.928	0.065
2901	FBXL18	chr7	-	5489176	5490461	5489176	5490212	5491230	5491449	2,0,3	2,4,2	5,11,3	6,5,3	298	149	0.0911765	0.347668	0.333,0.0,0.429	0.294,0.524,0.333	-0.13
2904	NDUFS7	chr19	+	1394417	1395584	1395390	1395584	1393241	1393330	17,7,14	205208195	32,30,42	104,91,81	298	149	0	0	0.04,0.017,0.035	0.133,0.142,0.206	-0.13
2906	MUS81	chr11	+	65863577	65863721	65863599	65863721	65863409	65863502	2,1,0	58,72,86	7,4,9	39,31,52	170	149	1.46228e-07	8.95741e-06	0.029,0.012,0.0	0.136,0.102,0.132	-0.11
2907	MUS81	chr11	+	65863800	65863901	65863803	65863901	65863577	65863721	8,2,10	70,82,78	3,2,4	43,43,50	151	149	0.36012	0.861565	0.101,0.024,0.112	0.064,0.044,0.073	0.019
2908	MUS81	chr11	+	65865016	65865145	65865114	65865145	65864719	65864815	286272262	11,9,8	180180214	14,12,13	246	149	0.00867395	0.0659478	0.94,0.948,0.952	0.886,0.901,0.909	0.048
2909	WWC1	chr5	+	168385138	168385414	168385210	168385414	168292102	168292271	3,0,3	6,2,9	5,17,10	12,17,9	220	149	0.0368803	0.187479	0.253,0.0,0.184	0.22,0.404,0.429	-0.205
2910	WWC1	chr5	+	168385138	168385414	168385210	168385414	168371423	168371533	9,11,5	268237225	9,11,21	177182195	220	149	0.00365522	0.034393	0.022,0.03,0.015	0.033,0.039,0.068	-0.024
2911	WWC1	chr5	+	168464710	168464962	168464728	168464962	168460649	168460742	326314405	214179193	248262232	127146180	166	149	0.543578	1	0.578,0.612,0.653	0.637,0.617,0.536	0.018
2912	WWC1	chr5	+	168467839	168467964	168467842	168467964	168464710	168464962	245209252	205195211	172187177	133178159	151	149	0.944068	1	0.541,0.514,0.541	0.561,0.509,0.523	0.001
2913	TRMT10A	chr4	-	99559153	99559361	99559153	99559350	99563557	99563723	2,0,4	0,0,1	4,1,4	1,1,1	159	149	1	1	1.0,NA,0.789	0.789,0.484,0.789	0.207
2914	TRMT10A	chr4	-	99559153	99559361	99559153	99559350	99563912	99564039	10,7,23	8,20,8	10,1,8	6,8,0	159	149	0.618121	1	0.539,0.247,0.729	0.61,0.105,1.0	-0.067
2915	GATAD2A	chr19	+	19456921	19457229	19457006	19457229	19385842	19386138	0,0,2	1,0,0	2,0,0	0,0,2	233	149	1	1	0.0,NA,1.0	1.0,NA,0.0	0
2916	GATAD2A	chr19	+	19465339	19465614	19465344	19465614	19385842	19386138	55,28,44	21,14,21	54,45,75	20,28,38	153	149	0.627494	1	0.718,0.661,0.671	0.724,0.61,0.658	0.019
2917	GATAD2A	chr19	+	19465339	19465614	19465344	19465614	19405674	19406019	20,32,29	14,9,0	59,21,37	7,11,13	153	149	0.703965	1	0.582,0.776,1.0	0.891,0.65,0.735	0.027
2918	GATAD2A	chr19	+	19465339	19465614	19465344	19465614	19427695	19427992	12,2,15	0,1,0	3,4,2	0,0,0	153	149	1	1	1.0,0.661,1.0	1.0,1.0,1.0	-0.113
2919	GATAD2A	chr19	+	19456921	19457229	19457006	19457229	19436130	19436219	0,0,2	1,0,0	0,0,0	0,0,4	233	149	1	1	0.0,NA,1.0	NA,NA,0.0	0.5
2920	GATAD2A	chr19	+	19465339	19465614	19465344	19465614	19436130	19436219	11,8,17	9,5,9	5,7,8	1,1,3	153	149	0.0222349	0.13046	0.543,0.609,0.648	0.83,0.872,0.722	-0.208
2921	GATAD2A	chr19	+	19465339	19465614	19465344	19465614	19457006	19457229	3,0,10	0,0,0	0,4,2	0,1,0	153	149	1	1	1.0,NA,1.0	NA,0.796,1.0	0.102
2922	GATAD2A	chr19	+	19494131	19494383	19494293	19494383	19492580	19492712	0,1,0	151149178	0,0,1	174191226	298	149	1	1	0.0,0.003,0.0	0.0,0.0,0.002	0
2923	GATAD2A	chr19	+	19501117	19501416	19501120	19501416	19498442	19498722	232205218	11,11,12	234213277	10,17,15	151	149	0.620314	1	0.954,0.948,0.947	0.958,0.925,0.948	0.006
2924	CPLANE1	chr5	-	37157669	37157868	37157669	37157814	37158223	37158345	44,28,49	4,8,19	26,22,23	2,4,1	202	149	0.0149815	0.0984864	0.89,0.721,0.655	0.906,0.802,0.944	-0.129
2925	CPLANE1	chr5	-	37179360	37179443	37179360	37179440	37180016	37180180	27,15,17	4,3,4	14,19,23	1,0,3	151	149	0.0218467	0.128956	0.869,0.831,0.807	0.932,1.0,0.883	-0.103
2926	CPLANE1	chr5	-	37180016	37180183	37180016	37180180	37180856	37181005	11,11,18	3,6,7	11,8,6	1,6,5	151	149	0.949185	1	0.783,0.644,0.717	0.916,0.568,0.542	0.039
2927	CPLANE1	chr5	-	37206196	37206425	37206196	37206296	37213558	37213732	45,55,48	2,0,4	24,17,30	0,0,0	277	149	0.0592885	0.260233	0.924,1.0,0.866	1.0,1.0,1.0	-0.07
2928	CPLANE1	chr5	-	37247617	37247745	37247617	37247664	37249244	37249390	8,12,8	0,1,1	3,8,6	0,2,0	229	149	1	1	1.0,0.886,0.839	1.0,0.722,1.0	0.001
2929	TAPBPL	chr12	+	6461123	6461390	6461158	6461390	6460854	6460938	3,1,0	1,0,0	3,0,5	0,2,0	183	149	1	1	0.71,1.0,NA	1.0,0.0,1.0	0.188
2934	BUD31	chr7	+	99410033	99410169	99410036	99410169	99408968	99409004	103147132	10,5,3	142149170	10,8,9	151	149	0.422435	0.942555	0.91,0.967,0.977	0.933,0.948,0.949	0.008
2938	GGT7	chr20	-	34849960	34850197	34849960	34850060	34851230	34851368	23,31,35	48,63,39	13,18,13	26,31,29	285	149	0.483773	1	0.2,0.205,0.319	0.207,0.233,0.19	0.031
2939	GGT7	chr20	-	34849960	34850917	34849960	34850060	34851230	34851368	19,22,20	48,63,39	12,8,12	26,31,29	298	149	0.623174	1	0.165,0.149,0.204	0.188,0.114,0.171	0.015
2940	GGT7	chr20	-	34849960	34850917	34849960	34850197	34851230	34851368	3,7,10	4,9,15	12,7,9	1,10,1	298	149	0.0148385	0.0978712	0.273,0.28,0.25	0.857,0.259,0.818	-0.377
2941	GGT7	chr20	-	34860253	34860363	34860253	34860321	34861444	34861562	4,7,8	25,16,26	2,2,1	21,30,18	190	149	0.00114251	0.0140841	0.111,0.255,0.194	0.069,0.05,0.042	0.133
2942	GGT7	chr20	-	34860253	34860414	34860253	34860321	34861444	34861562	3,4,6	25,16,26	3,4,7	21,30,18	241	149	0.827856	1	0.069,0.134,0.125	0.081,0.076,0.194	-0.008
2943	GGT7	chr20	-	34860253	34860414	34860253	34860363	34861444	34861562	3,1,4	4,4,6	2,3,6	1,1,0	199	149	1.9739e-05	0.000593847	0.36,0.158,0.333	0.6,0.692,1.0	-0.48
2945	PRIMPOL	chr4	+	184657081	184657320	184657084	184657320	184652022	184652100	10,12,11	0,2,1	14,8,4	0,1,0	151	149	0.590832	1	1.0,0.856,0.916	1.0,0.888,1.0	-0.039
2946	PRIMPOL	chr4	+	184685408	184685498	184685411	184685498	184682247	184682336	5,5,6	0,0,0	3,8,9	0,2,0	151	149	1	1	1.0,1.0,1.0	1.0,0.798,1.0	0.067
2947	PRIMPOL	chr4	+	184694209	184694952	184694521	184694952	184691665	184691712	24,16,20	21,19,22	18,33,28	2,12,7	298	149	3.67775e-05	0.000959408	0.364,0.296,0.312	0.818,0.579,0.667	-0.364
2950	DRG2	chr17	+	18104559	18104681	18104622	18104681	18103800	18103889	2,4,1	88,85,107	8,4,7	105,75,110	211	149	0.0103861	0.0750986	0.016,0.032,0.007	0.051,0.036,0.043	-0.025
2953	MAN2B1	chr19	-	12658427	12658513	12658427	12658510	12661259	12661376	30,15,15	99106131	8,8,4	46,53,62	151	149	0.143138	0.47839	0.23,0.123,0.102	0.146,0.13,0.06	0.04
2954	MAN2B1	chr19	-	12658427	12658513	12658427	12658510	12663316	12663462	2,0,0	0,0,0	0,0,0	0,0,1	151	149	1	1	1.0,NA,NA	NA,NA,0.0	1
2956	SMAD7	chr18	-	48942480	48942555	48942480	48942552	48948383	48948437	12,24,27	6,0,5	20,24,19	2,0,1	151	149	0.00456028	0.0400542	0.664,1.0,0.842	0.908,1.0,0.949	-0.117
2959	CCHCR1	chr6	-	31156730	31156944	31156730	31156836	31157022	31157089	172165138	2,1,2	154202212	0,1,0	256	149	0.629651	1	0.98,0.99,0.976	1.0,0.992,1.0	-0.015
2960	CCHCR1	chr6	-	31157022	31157155	31157022	31157089	31157384	31157802	4,1,5	30,34,35	0,1,1	30,44,33	214	149	0.00329856	0.0321481	0.085,0.02,0.09	0.0,0.016,0.021	0.053
2961	CCHCR1	chr6	-	31157022	31157155	31157022	31157089	31158166	31158197	3,1,5	11,5,11	0,1,1	5,13,7	214	149	0.00147073	0.0171317	0.16,0.122,0.24	0.0,0.051,0.09	0.127
2966	ERCC6	chr10	-	49532542	49532978	49532542	49532974	49538961	49539121	10,24,7	4,6,0	6,19,16	5,5,1	152	149	0.761118	1	0.71,0.797,1.0	0.541,0.788,0.94	0.079
2967	PHKA2	chrX	-	18897162	18899226	18897162	18897333	18900669	18900699	31,20,28	0,2,0	25,22,12	0,0,0	298	149	1	1	1.0,0.833,1.0	1.0,1.0,1.0	-0.056
2968	PHKA2	chrX	-	18936054	18936201	18936054	18936150	18938626	18938749	3,0,0	13,23,21	5,2,1	7,11,22	199	149	0.00995258	0.0725664	0.147,0.0,0.0	0.348,0.12,0.033	-0.118
2969	TBC1D16	chr17	-	79949716	79949865	79949716	79949823	79950410	79950578	13,17,16	1,0,4	24,25,41	5,2,1	190	149	0.795967	1	0.911,1.0,0.758	0.79,0.907,0.97	0.001
2971	TBC1D16	chr17	-	79950410	79950578	79950410	79950575	79951449	79951597	16,11,13	6,8,6	10,26,25	12,5,17	151	149	0.794835	1	0.725,0.576,0.681	0.451,0.837,0.592	0.034
2972	TBC1D16	chr17	-	79950410	79950594	79950410	79950575	79951449	79951597	0,0,0	6,8,6	2,2,0	12,5,17	167	149	0.338639	0.82881	0.0,0.0,0.0	0.129,0.263,0.0	-0.131
2973	TBC1D16	chr17	-	79950410	79950594	79950410	79950578	79951449	79951597	0,0,0	16,11,13	2,2,0	10,26,25	164	149	0.755712	1	0.0,0.0,0.0	0.154,0.065,0.0	-0.073
2974	SENP6	chr6	+	75640683	75640704	75640686	75640704	75634706	75634811	52,71,80	70,93,100	58,40,48	65,53,56	151	149	0.624077	1	0.423,0.43,0.441	0.468,0.427,0.458	-0.02
2975	UBE4B	chr1	+	10170294	10171329	10171104	10171329	10168135	10168270	6,3,9	0,0,0	0,2,11	1,0,1	298	149	1	1	1.0,1.0,1.0	0.0,1.0,0.846	0.385
2976	UBE4B	chr1	+	10170294	10171329	10171137	10171329	10168135	10168270	8,2,8	169172123	0,3,10	96108147	298	149	0.759973	1	0.023,0.006,0.031	0.0,0.014,0.033	0.004
2977	UBE4B	chr1	+	10171104	10171329	10171137	10171329	10168135	10168270	2,0,0	169172123	1,1,1	96108147	181	149	1	1	0.01,0.0,0.0	0.009,0.008,0.006	-0.004
2989	ENTPD6	chr20	+	25207075	25207397	25207078	25207397	25195711	25195867	29,19,34	4,2,2	32,43,42	1,0,6	151	149	0.469175	1	0.877,0.904,0.944	0.969,1.0,0.874	-0.039
2990	ENTPD6	chr20	+	25207075	25207397	25207078	25207397	25206521	25206590	26,14,23	18,26,18	14,15,10	8,0,9	151	149	0.0466367	0.2206	0.588,0.347,0.558	0.633,1.0,0.523	-0.221
2991	ENTPD6	chr20	+	25225161	25225317	25225204	25225317	25224100	25224157	29,46,46	73,100,78	42,58,47	56,45,54	191	149	0.000577947	0.00817477	0.237,0.264,0.315	0.369,0.501,0.404	-0.153
2994	ZFHX2	chr14	-	23532566	23533084	23532566	23532994	23533284	23535374	4,7,20	0,0,4	5,8,8	0,1,0	238	149	0.189477	0.57046	1.0,1.0,0.758	1.0,0.834,1.0	-0.025
2996	PLXNB2	chr22	-	50278854	50279011	50278854	50278933	50279629	50279776	462396562	4,4,6	316334327	0,0,1	226	149	0.732219	1	0.987,0.985,0.984	1.0,1.0,0.995	-0.013
2997	PLXNB2	chr22	-	50282183	50282550	50282183	50282313	50282710	50282881	5,2,3	187163159	2,3,2	126114167	298	149	1	1	0.013,0.006,0.009	0.008,0.013,0.006	0
3003	EXOSC7	chr3	+	45011234	45012668	45012182	45012668	45007419	45007575	202177169	3,6,0	213184248	5,3,7	298	149	0.296356	0.760126	0.971,0.937,1.0	0.955,0.968,0.947	0.013
3006	ZNF334	chr20	-	46509604	46509791	46509604	46509751	46512081	46512140	3,0,0	2,0,2	0,0,1	2,0,2	188	149	1	1	0.543,NA,0.0	0.0,NA,0.284	0.13
3011	UVSSA	chr4	+	1380640	1380988	1380879	1380988	1380046	1380230	5,0,0	22,17,27	0,0,0	5,8,9	298	149	0.711107	1	0.102,0.0,0.0	0.0,0.0,0.0	0.034
3012	TRIM32	chr9	+	116697661	116701299	116697664	116701299	116687304	116687381	11,6,9	9,9,7	8,7,6	13,21,20	151	149	0.0147541	0.0976102	0.547,0.397,0.559	0.378,0.248,0.228	0.216
3013	TRIM32	chr9	+	116697661	116701299	116697664	116701299	116687568	116687665	0,0,2	1,0,0	0,0,1	1,2,0	151	149	1	1	0.0,NA,1.0	0.0,0.0,1.0	0.167
3015	IARS1	chr9	-	92223345	92223489	92223345	92223429	92229000	92229126	580583590	20,6,13	422355380	1,6,8	208	149	0.0445188	0.213128	0.954,0.986,0.97	0.997,0.977,0.971	-0.012
3016	IARS1	chr9	-	92223345	92223510	92223345	92223429	92229000	92229126	179172199	20,6,13	136105134	1,6,8	229	149	0.0384843	0.192951	0.853,0.949,0.909	0.989,0.919,0.916	-0.038
3017	IARS1	chr9	-	92223345	92223510	92223345	92223489	92229000	92229126	3,0,0	404411391	2,3,0	288253246	169	149	1	1	0.007,0.0,0.0	0.006,0.01,0.0	-0.003
3018	IARS1	chr9	-	92250712	92250834	92250712	92250759	92251807	92251885	507436548	1,2,4	409391412	0,4,0	223	149	1	1	0.997,0.993,0.989	1.0,0.985,1.0	-0.002
3020	IARS1	chr9	-	92287790	92287973	92287790	92287910	92288125	92288282	0,0,0	337289360	5,0,0	211216196	211	149	1	1	0.0,0.0,0.0	0.016,0.0,0.0	-0.005
3025	CBFA2T3	chr16	-	88880719	88881148	88880719	88880788	88881290	88881489	1,0,2	4,2,4	0,0,0	0,4,7	298	149	1	1	0.111,0.0,0.2	NA,0.0,0.0	0.104
3026	ZNF711	chrX	+	85246929	85247651	85247546	85247651	85245902	85246022	6,5,8	9,11,1	4,11,1	5,4,5	298	149	0.786042	1	0.25,0.185,0.8	0.286,0.579,0.091	0.093
3027	ZNF711	chrX	+	85255246	85255801	85255258	85255801	85246929	85247651	2,2,3	23,6,19	0,0,0	5,26,7	160	149	0.00222366	0.0238312	0.075,0.237,0.128	0.0,0.0,0.0	0.147
3032	GLS2	chr12	-	56475043	56475183	56475043	56475110	56475623	56475682	2,2,1	21,15,20	1,0,0	14,15,15	221	149	0.088037	0.339802	0.06,0.082,0.033	0.046,0.0,0.0	0.043
3033	RPS6KA4	chr11	+	64361851	64362002	64361906	64362002	64361641	64361745	420398465	5,4,3	371409374	7,16,13	203	149	7.56685e-05	0.0016607	0.984,0.986,0.991	0.975,0.949,0.955	0.027
3034	RPS6KA4	chr11	+	64368467	64368601	64368485	64368601	64368131	64368260	277319297	13,19,19	310235274	4,18,9	166	149	0.078263	0.314823	0.95,0.938,0.933	0.986,0.921,0.965	-0.017
3035	RPS6KA4	chr11	+	64368467	64368601	64368488	64368601	64368131	64368260	277319297	56,39,48	310235274	16,38,34	169	149	0.018074	0.11305	0.813,0.878,0.845	0.945,0.845,0.877	-0.044
3036	RPS6KA4	chr11	+	64368485	64368601	64368488	64368601	64368131	64368260	13,19,19	56,39,48	4,18,9	16,38,34	151	149	0.850844	1	0.186,0.325,0.281	0.198,0.319,0.207	0.023
3038	EFCAB10	chr7	-	105565123	105565615	105565123	105565447	105567466	105567490	6,4,1	5,0,0	7,0,0	0,0,0	298	149	1	1	0.375,1.0,1.0	1.0,NA,NA	-0.208
3039	PHRF1	chr11	+	581961	582081	581964	582081	581491	581597	4,4,13	4,2,2	9,9,4	3,4,1	151	149	0.894063	1	0.497,0.664,0.865	0.747,0.689,0.798	-0.069
3040	PHRF1	chr11	+	581961	582081	581964	582081	581491	581606	50,41,39	25,24,23	50,75,40	17,22,28	151	149	0.250523	0.682126	0.664,0.628,0.626	0.744,0.771,0.585	-0.061
3041	PHRF1	chr11	+	605604	605724	605607	605724	605118	605300	59,66,74	8,4,5	59,79,68	15,8,4	151	149	0.185292	0.564619	0.879,0.942,0.936	0.795,0.907,0.944	0.037
3042	LYPLAL1	chr1	+	219193081	219193251	219193129	219193251	219179146	219179246	58,44,29	6,3,3	11,11,6	0,1,2	196	149	0.122923	0.433965	0.88,0.918,0.88	1.0,0.893,0.695	0.03
3044	LYPLAL1	chr1	+	219193081	219193251	219193129	219193251	219179399	219179426	16,19,12	0,1,0	6,6,1	0,0,0	196	149	1	1	1.0,0.935,1.0	1.0,1.0,1.0	-0.022
3045	RASGRP2	chr11	-	64727295	64727363	64727295	64727360	64728862	64729042	0,0,0	10,3,12	2,0,0	3,1,8	151	149	1	1	0.0,0.0,0.0	0.397,0.0,0.0	-0.132
3047	RASGRP2	chr11	-	64742009	64742112	64742009	64742032	64742793	64742937	45,24,29	0,6,0	39,29,12	0,0,0	228	149	0.0391975	0.194936	1.0,0.723,1.0	1.0,1.0,1.0	-0.092
3048	AK1	chr9	-	127873025	127873180	127873025	127873061	127874610	127874649	0,0,6	68,86,86	3,9,3	75,76,94	267	149	0.0270048	0.149625	0.0,0.0,0.037	0.022,0.062,0.017	-0.021
3049	FUBP3	chr9	+	130633618	130634738	130634666	130634738	130632201	130632278	11,11,14	292274265	9,14,8	281279331	298	149	0.404422	0.917878	0.018,0.02,0.026	0.016,0.024,0.012	0.004
3050	MYO7A	chr11	+	77199534	77199818	77199648	77199818	77198494	77198621	7,2,7	9,3,6	6,1,7	4,7,7	262	149	0.708999	1	0.307,0.275,0.399	0.46,0.075,0.363	0.028
3051	MYO7A	chr11	+	77201447	77201638	77201450	77201638	77199648	77199818	11,5,7	0,2,1	5,8,16	0,1,3	151	149	0.408711	0.923522	1.0,0.712,0.874	1.0,0.888,0.84	-0.047
3054	MYO7A	chr11	+	77208696	77208803	77208722	77208803	77208429	77208517	15,16,28	0,2,0	15,14,19	0,0,0	174	149	1	1	1.0,0.873,1.0	1.0,1.0,1.0	-0.042
3055	GPBP1	chr5	+	57249408	57249576	57249453	57249576	57247074	57247215	307357316	15,12,9	336247324	15,18,16	193	149	0.0941249	0.355426	0.94,0.958,0.964	0.945,0.914,0.94	0.021
3056	PCBP2	chr12	+	53462480	53462567	53462492	53462567	53461014	53461143	143312741305	137611521354	10919901315	115110711323	160	149	0.364729	0.866616	0.492,0.507,0.473	0.469,0.463,0.481	0.02
3057	PCBP2	chr12	+	53468776	53468832	53468779	53468832	53467220	53467293	616469519	41,21,37	354335395	20,18,16	151	149	0.23383	0.653837	0.937,0.957,0.933	0.946,0.948,0.961	-0.009
3058	PCBP2	chr12	+	53468776	53468832	53468779	53468832	53467804	53467843	196817391905	401345433	176415211795	322269395	151	149	0.378136	0.884959	0.829,0.833,0.813	0.844,0.848,0.818	-0.012
3059	LMBR1	chr7	-	156673353	156676683	156673353	156676624	156677902	156678350	3,1,1	8,4,1	13,8,9	6,9,8	207	149	0.0110281	0.0780565	0.213,0.153,0.419	0.609,0.39,0.447	-0.22
3060	LMBR1	chr7	-	156834477	156834595	156834477	156834575	156836812	156836885	0,2,0	5,4,16	7,6,7	0,4,0	168	149	1.36714e-10	1.92127e-08	0.0,0.307,0.0	1.0,0.571,1.0	-0.755
3061	GCDH	chr19	+	12891486	12891974	12891830	12891974	12891270	12891395	38,43,34	0,0,0	75,17,38	2,1,2	298	149	0.0492656	0.229423	1.0,1.0,1.0	0.949,0.895,0.905	0.084
3062	GCDH	chr19	+	12896204	12896421	12896239	12896421	12895991	12896121	46,49,46	0,2,0	22,32,41	0,0,0	183	149	1	1	1.0,0.952,1.0	1.0,1.0,1.0	-0.016
3066	LAT	chr16	+	28986381	28986446	28986384	28986446	28986134	28986216	1,0,1	0,0,0	1,1,3	0,0,1	151	149	1	1	1.0,NA,1.0	1.0,1.0,0.747	0.084
3072	SH3TC1	chr4	+	8209664	8209822	8209747	8209822	8205166	8205366	0,0,2	1,3,3	2,1,2	0,1,0	231	149	1.84293e-07	1.0705e-05	0.0,0.0,0.301	1.0,0.392,1.0	-0.697
3073	SH3TC1	chr4	+	8232407	8233356	8232570	8233356	8231975	8232156	0,3,1	2,0,0	0,1,0	0,0,0	298	149	1	1	0.0,1.0,1.0	NA,1.0,NA	-0.333
3078	ARHGAP26	chr5	+	143216186	143216833	143216189	143216833	143213996	143214088	0,1,1	0,2,0	0,1,0	1,1,0	151	149	1	1	NA,0.33,1.0	0.0,0.497,NA	0.417
3082	CIZ1	chr9	-	128180720	128180814	128180720	128180799	128185546	128185776	409460409	37,34,39	485438471	50,62,43	163	149	0.0911751	0.347668	0.91,0.925,0.906	0.899,0.866,0.909	0.022
3083	WDR27	chr6	-	169426419	169430223	169426419	169427708	169430640	169430712	1,0,6	0,0,2	1,1,0	0,0,0	298	149	1	1	1.0,NA,0.6	1.0,1.0,NA	-0.2
3084	WDR27	chr6	-	169624729	169626008	169624729	169625162	169626610	169627147	1,6,7	3,1,2	6,4,1	0,0,0	298	149	1.46015e-05	0.000474711	0.143,0.75,0.636	1.0,1.0,1.0	-0.49
3085	RABEPK	chr9	+	125220326	125220700	125220538	125220700	125213369	125213522	5,3,3	108,96,102	6,2,1	85,77,95	298	149	0.839647	1	0.023,0.015,0.014	0.034,0.013,0.005	0
3086	RABEPK	chr9	+	125233528	125234007	125233687	125234007	125232595	125232745	1,3,4	131118111	3,9,8	96,101,83	298	149	0.00305703	0.0302337	0.004,0.013,0.018	0.015,0.043,0.046	-0.023
3088	PHTF1	chr1	-	113758658	113758848	113758658	113758733	113759022	113759486	46,69,88	88,97,108	55,35,48	39,48,46	263	149	0.0444937	0.213125	0.228,0.287,0.316	0.444,0.292,0.372	-0.092
3089	DNAJC10	chr2	+	182739544	182740388	182740298	182740388	182729847	182729941	9,5,0	0,0,0	9,3,5	0,0,4	298	149	1	1	1.0,1.0,NA	1.0,1.0,0.385	0.205
3090	DNAJC10	chr2	+	182739544	182740388	182740298	182740388	182731029	182731107	9,5,0	2,4,0	13,3,5	1,0,1	298	149	1	1	0.692,0.385,NA	0.867,1.0,0.714	-0.322
3091	DNAJC10	chr2	+	182739544	182740388	182740298	182740388	182736248	182736386	19,23,24	200205203	16,8,17	94127102	298	149	0.578883	1	0.045,0.053,0.056	0.078,0.031,0.077	-0.011
3092	HPS4	chr22	-	26452087	26453972	26452087	26453404	26457858	26457967	3,0,2	51,74,73	9,2,1	50,54,69	298	149	0.035951	0.184368	0.029,0.0,0.014	0.083,0.018,0.007	-0.022
3093	HPS4	chr22	-	26470718	26470922	26470718	26470813	26472301	26472418	7,6,3	47,44,60	4,3,6	51,41,34	257	149	0.936944	1	0.079,0.073,0.028	0.043,0.041,0.093	0.001
3094	HPS4	chr22	-	26471212	26471388	26471212	26471290	26472301	26472418	7,4,0	2,0,0	13,11,20	4,2,1	246	149	1	1	0.679,1.0,NA	0.663,0.769,0.924	0.054
3096	UVRAG	chr11	+	75983386	75983513	75983387	75983513	75961443	75961549	62,67,57	0,0,3	43,59,81	1,0,3	149	149	0.580933	1	1.0,1.0,0.95	0.977,1.0,0.964	0.003
3097	ZDHHC3	chr3	-	44915260	44926847	44915260	44918143	44929305	44929436	400286358	13,14,20	359323318	13,35,24	298	149	0.0276715	0.151541	0.939,0.911,0.899	0.932,0.822,0.869	0.042
3098	ZDHHC3	chr3	-	44915260	44926847	44915260	44918143	44945167	44945292	5,3,5	2,0,1	9,5,4	0,0,0	298	149	0.633627	1	0.556,1.0,0.714	1.0,1.0,1.0	-0.243
3100	NUB1	chr7	+	151356127	151356222	151356130	151356222	151355767	151355950	440411389	8,19,19	367326365	18,14,4	151	149	0.679818	1	0.982,0.955,0.953	0.953,0.958,0.989	-0.003
3101	LRRC51	chr11	+	72088296	72088380	72088339	72088380	72080849	72080885	9,4,3	2,1,0	4,2,5	0,0,0	191	149	0.857939	1	0.778,0.757,1.0	1.0,1.0,1.0	-0.155
3103	TMEM104	chr17	+	74795523	74795632	74795526	74795632	74795011	74795111	47,42,63	3,4,2	43,35,48	1,0,0	151	149	0.0075395	0.059351	0.939,0.912,0.969	0.977,1.0,1.0	-0.052
3104	TMEM104	chr17	+	74835926	74839753	74838886	74839753	74819749	74819843	50,73,62	6,5,6	43,33,31	6,11,8	298	149	0.00828115	0.0638528	0.806,0.88,0.838	0.782,0.6,0.66	0.161
3105	KDM2B	chr12	-	121444011	121444281	121444011	121444272	121444449	121444536	23,14,20	64,60,40	15,17,15	42,32,52	157	149	0.812683	1	0.254,0.181,0.322	0.253,0.335,0.215	-0.015
3107	ODF3B	chr22	-	50531569	50531773	50531569	50531702	50531968	50532157	7,9,2	0,0,2	0,3,0	0,0,0	219	149	1	1	1.0,1.0,0.405	NA,1.0,NA	-0.198
3108	ATG16L1	chr2	+	233263991	233264065	233263995	233264065	233263129	233263235	68,53,58	1,0,1	55,80,63	0,0,0	152	149	1	1	0.985,1.0,0.983	1.0,1.0,1.0	-0.011
3109	ZNF143	chr11	+	9474549	9474633	9474552	9474633	9473940	9474024	30,41,27	21,25,8	33,20,20	16,16,14	151	149	0.589061	1	0.585,0.618,0.769	0.671,0.552,0.585	0.055
3110	ARHGEF6	chrX	-	136679534	136679672	136679534	136679660	136680730	136680876	0,0,0	5,8,6	2,0,0	10,4,1	160	149	1	1	0.0,0.0,0.0	0.157,0.0,0.0	-0.052
3111	THG1L	chr5	+	157734575	157734745	157734579	157734745	157732867	157733044	92108138	3,1,2	145107145	0,4,3	152	149	0.892	1	0.968,0.991,0.985	1.0,0.963,0.979	0.001
3112	THG1L	chr5	+	157734575	157734745	157734670	157734745	157732867	157733044	158171195	3,0,3	190155210	0,0,1	243	149	0.57365	1	0.97,1.0,0.976	1.0,1.0,0.992	-0.015
3113	THG1L	chr5	+	157734579	157734745	157734670	157734745	157732867	157733044	69,64,59	3,0,3	45,52,68	0,0,1	239	149	0.17367	0.54139	0.935,1.0,0.925	1.0,1.0,0.977	-0.039
3119	SNRPB	chr20	-	2461641	2461939	2461641	2461793	2462635	2462761	252024662473	580511543	280126592939	639624623	294	149	0.771402	1	0.688,0.71,0.698	0.69,0.684,0.705	0.006
3125	CEP57L1	chr6	+	109150117	109150239	109150165	109150239	109146757	109146937	69,73,82	3,14,13	44,18,58	5,3,6	196	149	0.656368	1	0.946,0.799,0.827	0.87,0.82,0.88	0.001
3126	CEP57L1	chr6	+	109159217	109159462	109159268	109159462	109159024	109159102	1,5,3	74,53,58	4,5,4	53,28,37	199	149	0.0672797	0.284153	0.01,0.066,0.037	0.053,0.118,0.075	-0.044
3129	ENGASE	chr17	+	79077662	79077864	79077666	79077864	79077429	79077497	9,5,3	0,0,1	10,7,12	2,0,0	152	149	1	1	1.0,1.0,0.746	0.831,1.0,1.0	-0.028
3130	ENGASE	chr17	+	79087445	79088599	79087750	79088599	79085932	79087365	17,10,5	1,0,5	1,4,6	0,0,7	298	149	0.899648	1	0.895,1.0,0.333	1.0,1.0,0.3	-0.024
3131	PIGN	chr18	-	62070389	62070506	62070389	62070449	62072672	62072725	0,0,1	0,0,0	2,1,0	1,0,1	205	149	1	1	NA,NA,1.0	0.592,1.0,0.0	0.469
3132	PIGN	chr18	-	62162252	62162512	62162252	62162329	62163530	62163656	0,0,0	2,3,0	0,0,2	5,2,3	298	149	1	1	0.0,0.0,NA	0.0,0.0,0.25	-0.083
3133	SUGP1	chr19	-	19303723	19303912	19303723	19303847	19305848	19306076	8,9,8	100,78,99	20,8,9	127,95,131	213	149	0.542651	1	0.053,0.075,0.054	0.099,0.056,0.046	-0.006
3134	HERC2	chr15	-	28178886	28179061	28178886	28179030	28179141	28179223	4,0,1	43,47,48	1,2,1	31,31,29	179	149	0.782	1	0.072,0.0,0.017	0.026,0.051,0.028	-0.005
3135	HERC2	chr15	-	28238601	28238772	28238601	28238757	28245880	28246066	39,45,61	7,2,0	27,27,37	2,0,2	163	149	0.422041	0.942318	0.836,0.954,1.0	0.925,1.0,0.944	-0.026
3136	SH3D19	chr4	-	151174669	151175695	151174669	151175674	151176533	151176687	0,2,0	65,38,51	0,0,0	53,61,73	169	149	1	1	0.0,0.044,0.0	0.0,0.0,0.0	0.015
3137	SFTA3	chr14	-	36476970	36477103	36476970	36477098	36491200	36491291	0,1,2	12,8,3	1,4,2	5,1,13	153	149	0.0322292	0.169266	0.0,0.109,0.394	0.163,0.796,0.13	-0.195
3141	GPR89B	chr1	+	147932595	147932641	147932598	147932641	147928419	147928578	1,0,0	4,0,0	4,4,1	0,0,0	151	149	1	1	0.198,NA,NA	1.0,1.0,1.0	-0.802
3143	GPR89B	chr1	+	147968331	147968428	147968346	147968428	147966553	147966663	4,0,2	0,0,0	0,1,0	0,1,0	163	149	1	1	1.0,NA,1.0	NA,0.478,NA	0.522
3144	NEO1	chr15	+	73236286	73236506	73236346	73236506	73135890	73136027	7,4,16	0,0,0	13,11,8	2,0,1	208	149	0.716309	1	1.0,1.0,1.0	0.823,1.0,0.851	0.109
3145	NEO1	chr15	+	73236286	73236506	73236346	73236506	73178306	73178427	24,19,34	32,37,43	49,24,29	14,20,22	208	149	0.00189327	0.0209607	0.349,0.269,0.362	0.715,0.462,0.486	-0.228
3146	NEO1	chr15	+	73270009	73270233	73270057	73270233	73266315	73266411	0,2,0	74,62,89	0,0,0	61,32,73	196	149	1	1	0.0,0.024,0.0	0.0,0.0,0.0	0.008
3147	GPAT2	chr2	-	96024426	96024685	96024426	96024667	96024772	96024843	1,1,0	0,0,0	5,1,0	1,5,0	166	149	1	1	1.0,1.0,NA	0.818,0.152,NA	0.515
3149	AKT3	chr1	-	243499723	243505334	243499723	243499786	243512323	243512426	106,91,110	0,0,1	87,99,84	5,1,0	298	149	0.227858	0.642073	1.0,1.0,0.982	0.897,0.98,1.0	0.035
3154	SLC2A11	chr22	+	23875116	23875241	23875120	23875241	23868480	23868641	35,21,14	0,2,3	19,12,18	4,0,6	152	149	0.0447104	0.213927	1.0,0.911,0.821	0.823,1.0,0.746	0.054
3155	SLC2A11	chr22	+	23883873	23884024	23883948	23884024	23882758	23882869	3,0,7	0,0,0	4,1,1	0,0,1	223	149	1	1	1.0,NA,1.0	1.0,1.0,0.401	0.2
3156	TMEM106A	chr17	+	43212204	43212394	43212226	43212394	43211874	43211922	5,0,0	9,4,3	2,4,5	6,1,4	170	149	0.02347	0.135516	0.327,0.0,0.0	0.226,0.778,0.523	-0.4
3158	IDH3B	chr20	-	2658394	2658837	2658394	2658522	2659524	2659585	776825751	1,2,0	860836851	9,5,13	298	149	0.009606	0.0710501	0.997,0.995,1.0	0.979,0.988,0.97	0.018
3159	POP5	chr12	-	120579513	120579651	120579513	120579597	120579773	120579923	4,3,1	160162157	0,7,1	95134121	202	149	0.672538	1	0.018,0.013,0.005	0.0,0.037,0.006	-0.002
3160	IL17RE	chr3	+	9914401	9914599	9914474	9914599	9913955	9914024	1,4,2	1,0,6	2,1,1	1,0,2	221	149	0.707446	1	0.403,1.0,0.183	0.574,1.0,0.252	-0.08
3161	IL17RE	chr3	+	9914401	9914599	9914547	9914599	9913955	9914024	2,7,6	4,1,3	3,4,1	4,9,2	294	149	0.0593064	0.260233	0.202,0.78,0.503	0.275,0.184,0.202	0.275
3162	IL17RE	chr3	+	9914474	9914599	9914547	9914599	9913955	9914024	2,3,10	4,1,3	2,3,2	4,9,2	221	149	0.0373149	0.188882	0.252,0.669,0.692	0.252,0.183,0.403	0.258
3164	MRPS10	chr6	-	42214119	42214192	42214119	42214189	42214279	42214344	131158129	10,11,14	148121185	15,6,6	151	149	0.202365	0.595075	0.928,0.934,0.901	0.907,0.952,0.968	-0.021
3165	MRPS10	chr6	-	42214119	42214218	42214119	42214189	42214279	42214344	11,10,3	10,11,14	4,5,3	15,6,6	177	149	0.393013	0.902922	0.481,0.434,0.153	0.183,0.412,0.296	0.059
3166	MRPS10	chr6	-	42214119	42214218	42214119	42214192	42214279	42214344	10,10,1	130158127	4,5,1	148121183	174	149	0.0214099	0.127319	0.062,0.051,0.007	0.023,0.034,0.005	0.019
3169	NEDD4	chr15	-	55862912	55863079	55862912	55863031	55869578	55869681	466424462	0,0,0	370376415	1,0,0	196	149	1	1	1.0,1.0,1.0	0.996,1.0,1.0	0.001
3171	POLR2E	chr19	-	1089883	1089965	1089883	1089962	1090086	1090145	18,32,27	532474599	10,15,12	417371371	151	149	0.0435764	0.209422	0.032,0.062,0.043	0.023,0.038,0.031	0.015
3176	PCSK4	chr19	-	1483283	1483463	1483283	1483436	1483649	1483767	3,2,2	0,0,2	1,2,0	0,6,9	175	149	3.84041e-05	0.000995878	1.0,1.0,0.46	1.0,0.221,0.0	0.413
3178	BCL10	chr1	-	85265775	85267982	85265775	85267949	85270617	85270906	314239338	21,12,21	327329302	27,25,31	181	149	0.0600115	0.262754	0.925,0.943,0.93	0.909,0.915,0.889	0.028
3179	NR2C1	chr12	-	95028386	95028524	95028386	95028509	95031348	95031488	53,36,56	8,5,6	45,49,45	5,9,7	163	149	0.660525	1	0.858,0.868,0.895	0.892,0.833,0.855	0.014
3180	NR2C1	chr12	-	95030408	95030873	95030408	95030629	95031348	95031488	1,5,9	0,4,5	4,7,5	0,1,0	298	149	3.41057e-05	0.000903883	1.0,0.385,0.474	1.0,0.778,1.0	-0.306
3181	NR2C1	chr12	-	95028386	95028524	95028386	95028509	95040475	95040597	2,6,3	0,2,0	10,12,11	0,0,0	163	149	1	1	1.0,0.733,1.0	1.0,1.0,1.0	-0.089
3182	SLC30A3	chr2	-	27258160	27258330	27258160	27258307	27258752	27258934	0,0,3	14,5,2	1,0,0	5,1,12	171	149	0.304277	0.772934	0.0,0.0,0.567	0.148,0.0,0.0	0.14
3183	RPS6KA3	chrX	-	20172745	20172871	20172745	20172868	20175163	20175288	104128161	17,19,11	167131119	22,12,16	151	149	0.994581	1	0.858,0.869,0.935	0.882,0.915,0.88	-0.005
3184	RPS6KA3	chrX	-	20176433	20176516	20176433	20176498	20176995	20177084	2,13,2	205186207	2,11,5	180154185	166	149	0.614324	1	0.009,0.059,0.009	0.01,0.06,0.024	-0.006
3185	RPS6KA3	chrX	-	20240568	20240669	20240568	20240605	20241592	20241686	11,6,19	24,16,23	14,9,16	26,21,27	212	149	0.905408	1	0.244,0.209,0.367	0.275,0.231,0.294	0.007
3187	CHROMR	chr2	+	178430694	178430889	178430769	178430889	178413658	178414113	6,6,20	2,0,1	4,8,16	0,0,0	223	149	0.71814	1	0.667,1.0,0.93	1.0,1.0,1.0	-0.134
3188	CHROMR	chr2	+	178430694	178430889	178430769	178430889	178426365	178426505	7,11,29	8,9,16	8,8,16	5,1,0	223	149	0.0054922	0.0464597	0.369,0.45,0.548	0.517,0.842,1.0	-0.331
3189	CHML	chr1	-	241628850	241636073	241628850	241635797	241639881	241640369	107,97,140	9,9,7	108,96,115	2,3,9	298	149	0.105028	0.383533	0.856,0.843,0.909	0.964,0.941,0.865	-0.054
3193	TSPOAP1	chr17	-	58306341	58306413	58306341	58306386	58306799	58306968	0,1,2	1,0,0	0,2,0	0,0,4	175	149	1	1	0.0,1.0,1.0	NA,1.0,0.0	0.167
3200	BCL9	chr1	+	147623841	147626216	147623877	147626216	147622270	147622531	42,37,49	3,6,3	36,42,35	5,3,5	184	149	0.640938	1	0.919,0.833,0.93	0.854,0.919,0.85	0.02
3203	TM9SF3	chr10	-	96527412	96527545	96527412	96527496	96528030	96528177	11,25,13	594663624	42,33,26	718621687	197	149	0.000474641	0.00699754	0.014,0.028,0.016	0.042,0.039,0.028	-0.017
3209	PLEKHA7	chr11	-	16791010	16791202	16791010	16791199	16794487	16794714	103,83,109	2,2,1	91,98,115	7,6,12	151	149	3.24674e-05	0.000878537	0.981,0.976,0.991	0.928,0.942,0.904	0.058
3210	PAN3	chr13	+	28266714	28266876	28266717	28266876	28261400	28261458	16,15,25	8,6,6	33,31,20	2,5,2	151	149	0.00281518	0.0282914	0.664,0.712,0.804	0.942,0.86,0.908	-0.177
3211	NCBP2	chr3	-	196937509	196937648	196937509	196937631	196939250	196939432	317344370	2,0,0	419338385	0,0,0	165	149	1	1	0.993,1.0,1.0	1.0,1.0,1.0	-0.002
3212	SNX14	chr6	-	85507232	85507289	85507232	85507256	85507967	85508059	393468369	7,4,3	295343337	9,4,1	181	149	0.607937	1	0.979,0.99,0.99	0.964,0.986,0.996	0.004
3213	SNX14	chr6	-	85507967	85508313	85507967	85508059	85513799	85513895	12,6,15	385496407	19,8,7	345344330	298	149	0.358376	0.859798	0.015,0.006,0.018	0.027,0.011,0.01	-0.003
3214	SNX14	chr6	-	85549722	85549879	85549722	85549735	85557975	85558060	600687585	0,1,1	438463551	0,1,0	292	149	1	1	1.0,0.997,0.997	1.0,0.996,1.0	-0.001
3215	SNX14	chr6	-	85572297	85572374	85572297	85572371	85574257	85574378	246201254	45,42,31	215209243	36,25,21	151	149	0.0624739	0.270276	0.844,0.825,0.89	0.855,0.892,0.919	-0.036
3216	CUL7	chr6	-	43038266	43038484	43038266	43038472	43038565	43038692	1,5,4	48,57,62	11,2,5	14,18,30	160	149	0.00136861	0.0161144	0.019,0.076,0.057	0.423,0.094,0.134	-0.166
3217	CUL7	chr6	-	43043073	43043180	43043073	43043177	43043447	43043630	38,50,40	1,1,1	28,16,31	0,0,1	151	149	1	1	0.974,0.98,0.975	1.0,1.0,0.968	-0.013
3230	NCOA6	chr20	-	34727258	34727407	34727258	34727404	34732558	34732595	109,85,114	13,8,8	87,99,95	5,10,8	151	149	0.597409	1	0.892,0.913,0.934	0.945,0.907,0.921	-0.011
3231	NCOA6	chr20	-	34754721	34754835	34754721	34754832	34755095	34755185	0,0,0	0,4,0	1,0,0	0,0,0	151	149	1	1	NA,0.0,NA	1.0,NA,NA	-1
3232	NCOA6	chr20	-	34754721	34754835	34754721	34754832	34757219	34758104	13,15,18	9,25,11	12,17,9	13,21,23	151	149	0.206457	0.603055	0.588,0.372,0.618	0.477,0.444,0.279	0.126
3233	NCOA6	chr20	-	34754721	34754868	34754721	34754832	34757219	34758104	58,62,90	9,25,11	46,53,71	13,21,23	184	149	0.091024	0.347668	0.839,0.668,0.869	0.741,0.671,0.714	0.083
3234	NCOA6	chr20	-	34754721	34754868	34754721	34754835	34757219	34758104	58,62,90	13,15,18	45,53,71	11,17,9	181	149	0.91978	1	0.786,0.773,0.805	0.771,0.72,0.867	0.002
[truncated: 6,714 more rows]

## Sheet: A3SS.MATS.JCEC
ID	GeneID	chr	strand	longExonStart_0base	longExonEnd	shortES	shortEE	flankingES	flankingEE	IJC_SAMPLE_1	SJC_SAMPLE_1	IJC_SAMPLE_2	SJC_SAMPLE_2	IncFormLen	SkipFormLen	PValue	FDR	IncLevel1	IncLevel2	IncLevelDifference
1	CFAP69	chr7	+	90299866	90300059	90299939	90300059	90297748	90297830	1,2,5	0,0,0	1,8,7	0,4,0	222	149	0.19667	0.568801	1.0,1.0,1.0	1.0,0.573,1.0	0.142
6	RAPGEF1	chr9	-	131619050	131619209	131619050	131619206	131621795	131621998	1,0,2	0,0,0	2,7,6	1,0,0	152	149	1	1	1.0,NA,1.0	0.662,1.0,1.0	0.113
7	RAPGEF1	chr9	-	131650128	131650266	131650128	131650242	131650809	131650949	0,2,3	84,57,93	1,6,2	70,61,77	173	149	0.13941	0.457874	0.0,0.029,0.027	0.012,0.078,0.022	-0.019
9	RGMB	chr5	+	98770352	98770673	98770597	98770673	98769435	98769625	3,6,4	22,15,10	2,5,4	8,14,7	394	149	0.653249	1	0.049,0.131,0.131	0.086,0.119,0.178	-0.024
10	RGMB	chr5	+	98773952	98774206	98773955	98774206	98770597	98770673	18,20,25	3,1,0	17,13,8	3,2,4	152	149	0.0141706	0.0903671	0.855,0.951,1.0	0.847,0.864,0.662	0.144
11	EXOC7	chr17	-	76089174	76090171	76089174	76089320	76090328	76090397	18,29,35	38,53,61	23,45,40	57,57,60	1000	149	0.473234	0.993864	0.066,0.075,0.079	0.057,0.105,0.09	-0.011
12	EXOC7	chr17	-	76089674	76090171	76089674	76089762	76090328	76090397	8,1,22	3,1,4	2,25,18	0,0,0	558	149	1.64901e-08	1.17214e-06	0.416,0.211,0.595	1.0,1.0,1.0	-0.593
13	EXOC7	chr17	-	76090328	76090481	76090328	76090397	76091142	76091235	7,2,5	26,28,45	2,6,10	39,46,37	233	149	0.96184	1	0.147,0.044,0.066	0.032,0.077,0.147	0
14	EXOC7	chr17	-	76089174	76091272	76089174	76089320	76094413	76094581	56,64,89	227289266	72114129	195194238	2101	149	2.22847e-06	8.77636e-05	0.017,0.015,0.023	0.026,0.04,0.037	-0.016
15	EXOC7	chr17	-	76090328	76091235	76090328	76090397	76094413	76094581	97,73,110	9,20,14	91143132	22,6,20	987	149	0.61502	1	0.619,0.355,0.543	0.384,0.783,0.499	-0.05
16	EXOC7	chr17	-	76091142	76091272	76091142	76091235	76094413	76094581	3,0,0	65,41,67	2,2,0	48,84,62	186	149	1	1	0.036,0.0,0.0	0.032,0.019,0.0	-0.005
17	PDZD11	chrX	-	70289521	70289621	70289521	70289593	70289859	70289927	4,1,2	4,9,4	2,9,1	3,1,5	177	149	0.202612	0.5789	0.457,0.086,0.296	0.359,0.883,0.144	-0.182
18	ACTR8	chr3	-	53873031	53873146	53873031	53873127	53874210	53874364	0,2,0	62,57,54	0,0,1	75,54,66	168	149	1	1	0.0,0.03,0.0	0.0,0.0,0.013	0.006
21	GRIP1	chr12	-	66455408	66455564	66455408	66455561	66462923	66463093	1,0,2	0,0,0	0,1,1	0,0,4	152	149	1	1	1.0,NA,1.0	NA,1.0,0.197	0.401
25	CEP192	chr18	+	13012972	13013025	13012998	13013025	13008455	13008631	98,78,66	0,2,6	90,63,62	0,0,3	175	149	0.0933945	0.344535	1.0,0.971,0.904	1.0,1.0,0.946	-0.024
26	CEP192	chr18	+	13038369	13038579	13038514	13038579	13037236	13037301	78,66,70	0,2,0	29,40,34	0,2,0	294	149	1	1	1.0,0.944,1.0	1.0,0.91,1.0	0.011
27	CEP192	chr18	+	13116373	13116503	13116376	13116503	13113585	13113705	9,10,14	2,1,10	9,9,1	4,1,0	152	149	0.368561	0.859035	0.815,0.907,0.578	0.688,0.898,1.0	-0.095
28	CEP192	chr18	+	13116373	13116503	13116376	13116503	13114129	13114251	49,57,72	43,63,65	72,64,53	44,37,41	152	149	0.0242714	0.133714	0.528,0.47,0.521	0.616,0.629,0.559	-0.095
29	CEP192	chr18	+	13124486	13125053	13124631	13125053	13117584	13117643	11,5,7	100107102	9,21,11	129105112	294	149	0.0752275	0.299369	0.053,0.023,0.034	0.034,0.092,0.047	-0.021
30	APH1A	chr1	-	150267074	150267478	150267074	150267202	150267715	150267789	327371381	2,0,2	352321294	0,5,8	425	149	0.0103009	0.0710781	0.983,1.0,0.985	1.0,0.957,0.928	0.028
31	APH1A	chr1	-	150267956	150268127	150267956	150267991	150268697	150269016	552518558	10,27,10	488466582	10,14,11	285	149	0.313455	0.771785	0.967,0.909,0.967	0.962,0.946,0.965	-0.01
32	NDE1	chr16	+	15677800	15677949	15677803	15677949	15667285	15667439	169119114	4,13,0	60,59,100	3,7,8	152	149	0.0880366	0.331341	0.976,0.9,1.0	0.951,0.892,0.925	0.036
33	NDE1	chr16	+	15699596	15701914	15699728	15701914	15696708	15696860	8,8,5	41,26,18	11,2,1	7,6,22	281	149	0.67718	1	0.094,0.14,0.128	0.455,0.15,0.024	-0.089
35	RIOK3	chr18	+	23477156	23477268	23477178	23477268	23477005	23477086	6,7,6	409402438	12,12,3	376337344	171	149	0.0904892	0.336802	0.013,0.015,0.012	0.027,0.03,0.008	-0.008
37	RFXANK	chr19	+	19196962	19197046	19196965	19197046	19193938	19194133	85129108	138148135	99105140	145128138	152	149	0.52578	1	0.376,0.461,0.44	0.401,0.446,0.499	-0.023
38	NDUFC1	chr4	-	139295731	139295960	139295731	139295956	139302415	139302551	11,17,9	2,2,2	13,17,19	3,0,3	153	149	0.570967	1	0.843,0.892,0.814	0.808,1.0,0.86	-0.04
39	WDR31	chr9	-	113330983	113331116	113330983	113331113	113331906	113332050	7,7,5	3,0,2	8,5,9	1,1,0	152	149	0.0240584	0.132736	0.696,1.0,0.71	0.887,0.831,1.0	-0.104
40	ARMCX3	chrX	+	101623785	101623893	101623813	101623893	101623150	101623276	14,23,31	85,91,77	24,17,26	83,108,60	177	149	0.95625	1	0.122,0.175,0.253	0.196,0.117,0.267	-0.01
41	KANSL1L	chr2	-	210096304	210097493	210096304	210097413	210098085	210098207	2,0,0	1,0,0	0,1,0	0,0,0	229	149	1	1	0.565,NA,NA	NA,1.0,NA	-0.435
42	HSD17B4	chr5	+	119493799	119493946	119493817	119493946	119492099	119492124	0,0,0	353317311	3,0,0	227172178	167	149	1	1	0.0,0.0,0.0	0.012,0.0,0.0	-0.004
45	PHF2	chr9	+	93654412	93654575	93654517	93654575	93653178	93653365	60,58,97	3,4,1	81,54,98	1,2,0	254	149	0.0292364	0.152605	0.921,0.895,0.983	0.979,0.941,1.0	-0.04
46	PHF2	chr9	+	93667076	93667240	93667079	93667240	93665989	93666060	65,57,46	10,12,17	39,42,42	13,10,15	152	149	0.327471	0.795521	0.864,0.823,0.726	0.746,0.805,0.733	0.043
53	GTF2H2	chr5	-	71061271	71061308	71061271	71061306	71061687	71061765	24,19,18	9,6,4	32,26,32	6,7,6	151	149	0.320816	0.784878	0.725,0.758,0.816	0.84,0.786,0.84	-0.056
61	SRRT	chr7	+	100885212	100885370	100885215	100885370	100884922	100885040	126119117	115,117,75	132122140	108,75,71	152	149	0.0946995	0.348028	0.518,0.499,0.605	0.545,0.615,0.659	-0.066
62	SRRT	chr7	+	100888041	100888143	100888053	100888143	100887702	100887859	207207255	53,40,49	180214198	43,43,55	161	149	0.464275	0.98237	0.783,0.827,0.828	0.795,0.822,0.769	0.017
63	CAPN12	chr19	-	38733702	38733940	38733702	38733781	38734141	38734204	3,4,0	0,1,4	2,3,3	1,0,1	308	149	0.00926826	0.0662029	1.0,0.659,0.0	0.492,1.0,0.592	-0.142
73	CCDC62	chr12	+	122826418	122826617	122826421	122826617	122823365	122823459	0,2,0	0,0,0	0,0,0	0,1,0	152	149	1	1	NA,1.0,NA	NA,0.0,NA	1
74	PPM1M	chr3	+	52248320	52248453	52248334	52248453	52248152	52248237	1,1,0	37,29,36	5,2,0	12,17,12	163	149	0.00333501	0.030299	0.024,0.031,0.0	0.276,0.097,0.0	-0.106
75	PPM1M	chr3	+	52249644	52250599	52249669	52250599	52249173	52249322	11,1,3	37,32,27	16,12,16	33,30,40	174	149	0.0012838	0.0145493	0.203,0.026,0.087	0.293,0.255,0.255	-0.162
77	C22orf39	chr22	-	19440885	19444390	19440885	19441694	19447377	19447545	563378418	90,91,94	174176209	48,31,69	2845	149	0.082466	0.317761	0.247,0.179,0.189	0.16,0.229,0.137	0.03
78	EPB41L3	chr18	-	5419710	5419931	5419710	5419877	5423377	5423553	694613722	38,40,33	535495560	24,13,20	203	149	0.0153887	0.0963088	0.931,0.918,0.941	0.942,0.965,0.954	-0.024
81	HINT2	chr9	-	35812959	35813156	35812959	35813145	35813265	35813338	13,4,9	159163149	0,7,3	102,98,118	160	149	0.0654557	0.271222	0.071,0.022,0.053	0.0,0.062,0.023	0.02
84	IFNAR1	chr21	+	33340998	33341174	33341077	33341174	33335523	33335647	180143188	1,1,0	194204178	0,0,6	228	149	0.723309	1	0.992,0.989,1.0	1.0,1.0,0.951	0.01
86	IFNAR1	chr21	+	33349090	33349290	33349105	33349290	33345245	33345360	142117138	1,0,4	120120108	0,0,0	164	149	1	1	0.992,1.0,0.969	1.0,1.0,1.0	-0.013
87	IFNAR1	chr21	+	33355315	33359864	33355330	33359864	33353637	33353783	174166178	5,2,3	184160176	4,8,6	164	149	0.0996812	0.361681	0.969,0.987,0.982	0.977,0.948,0.964	0.016
88	LINC02522	chr6	-	10469886	10470730	10469886	10470380	10470872	10472035	21,34,15	0,0,1	35,20,19	0,0,0	499	149	1	1	1.0,1.0,0.817	1.0,1.0,1.0	-0.061
90	EXO1	chr1	+	241849108	241849216	241849111	241849216	241848730	241849027	70,43,55	10,7,6	77,79,58	4,8,11	152	149	0.500881	1	0.873,0.858,0.9	0.95,0.906,0.838	-0.021
91	EXO1	chr1	+	241872031	241872278	241872034	241872278	241866829	241867055	96,76,79	50,33,64	83,59,97	51,48,34	152	149	0.898114	1	0.653,0.693,0.548	0.615,0.546,0.737	-0.001
93	CTPS1	chr1	+	40999829	41001117	41001028	41001117	40997393	40997526	15,18,20	444429457	29,25,31	390379473	1348	149	1	1	0.004,0.005,0.005	0.008,0.007,0.007	-0.003
94	IKBKB	chr8	+	42306342	42306432	42306367	42306432	42305186	42305275	139114125	1,3,4	99,106,99	6,3,11	174	149	0.00289909	0.0274895	0.992,0.97,0.964	0.934,0.968,0.885	0.046
95	IKBKB	chr8	+	42317656	42317771	42317709	42317771	42316709	42316904	246177198	6,9,2	136157180	8,2,1	202	149	0.536651	1	0.968,0.936,0.986	0.926,0.983,0.993	-0.004
96	WDR45B	chr17	-	82619042	82619128	82619042	82619094	82621608	82621799	397343382	26,16,26	325342293	22,19,24	183	149	0.580025	1	0.926,0.946,0.923	0.923,0.936,0.909	0.009
97	WDR45B	chr17	-	82625388	82625762	82625388	82625483	82627203	82627291	20,18,30	295237326	29,14,15	247251291	428	149	0.717091	1	0.023,0.026,0.031	0.039,0.019,0.018	0.001
98	WDR45B	chr17	-	82625586	82627008	82625586	82625762	82627203	82627291	35,31,52	0,4,1	32,55,32	6,3,1	1395	149	0.183722	0.546911	1.0,0.453,0.847	0.363,0.662,0.774	0.167
99	DDX54	chr12	-	113157172	113159112	113157172	113159109	113161269	113161382	165149159	104104128	152165160	134116114	152	149	0.574186	1	0.609,0.584,0.549	0.527,0.582,0.579	0.018
101	SLC2A10	chr20	+	46726814	46726986	46726863	46726986	46725040	46726324	0,3,2	16,6,22	0,0,0	14,9,17	198	149	0.137938	0.454578	0.0,0.273,0.064	0.0,0.0,0.0	0.112
103	ATP1A3	chr19	-	41988475	41988601	41988475	41988562	41994070	41994230	0,0,0	7,5,10	0,3,3	12,11,6	188	149	0.00749097	0.0568028	0.0,0.0,0.0	0.0,0.178,0.284	-0.154
105	EML2	chr19	-	45619075	45619697	45619075	45619191	45621206	45621332	19,16,18	51,23,22	6,7,5	27,12,15	655	149	0.061102	0.259454	0.078,0.137,0.157	0.048,0.117,0.07	0.046
106	EML2	chr19	-	45641640	45641748	45641640	45641745	45641917	45642041	2,13,2	2,1,2	5,5,7	2,6,4	152	149	0.206815	0.588217	0.495,0.927,0.495	0.71,0.45,0.632	0.042
107	SAMD11	chr1	+	939271	939412	939274	939412	939039	939129	0,0,0	1,0,1	0,4,0	0,0,0	152	149	1	1	0.0,NA,0.0	NA,1.0,NA	-1
108	TASOR2	chr10	+	5712393	5712918	5712822	5712918	5709529	5709663	54,48,52	4,5,10	59,68,60	1,4,11	578	149	0.308918	0.766612	0.777,0.712,0.573	0.938,0.814,0.584	-0.091
115	CDCA7	chr2	+	173363999	173364989	173364794	173364989	173363817	173363895	133139189	231167179	137171168	74,68,52	944	149	1.25455e-14	2.61156e-12	0.083,0.116,0.143	0.226,0.284,0.338	-0.169
116	ELFN1-AS1	chr7	-	1738629	1739338	1738629	1739202	1742208	1742310	30,70,37	147147123	27,28,36	73,83,63	285	149	0.200411	0.574353	0.096,0.199,0.136	0.162,0.15,0.23	-0.037
117	ELFN1-AS1	chr7	-	1738629	1739535	1738629	1739202	1742208	1742310	39,64,36	147147123	39,28,35	73,83,63	482	149	0.0614492	0.260288	0.076,0.119,0.083	0.142,0.094,0.147	-0.035
118	ELFN1-AS1	chr7	-	1738629	1739535	1738629	1739338	1742208	1742310	16,13,9	7,19,10	15,7,7	3,7,8	346	149	0.50295	1	0.496,0.228,0.279	0.683,0.301,0.274	-0.085
124	UTRN	chr6	+	144458769	144459011	144458772	144459011	144453781	144453869	38,49,67	1,4,0	23,19,22	0,2,1	152	149	0.558106	1	0.974,0.923,1.0	1.0,0.903,0.956	0.013
125	ZNF430	chr19	+	21034085	21034184	21034088	21034184	21033455	21033582	29,37,26	17,7,11	23,15,22	1,4,2	152	149	0.00236775	0.0237156	0.626,0.838,0.699	0.958,0.786,0.915	-0.165
128	ZDHHC11	chr5	-	847513	847780	847513	847615	848481	848660	1,0,0	2,5,0	2,0,1	5,2,0	314	149	1	1	0.192,0.0,NA	0.16,0.0,1.0	-0.291
129	PICK1	chr22	+	38067703	38068407	38068071	38068407	38065001	38065130	59,54,74	0,0,0	53,38,28	0,2,0	517	149	1	1	1.0,1.0,1.0	1.0,0.846,1.0	0.051
130	PICK1	chr22	+	38073772	38074451	38074306	38074451	38072999	38073092	116,99,93	0,0,0	78,67,65	5,2,8	683	149	1.46199e-08	1.05638e-06	1.0,1.0,1.0	0.773,0.88,0.639	0.236
134	WDR75	chr2	+	189449244	189450968	189450902	189450968	189448378	189448508	18,21,16	148152152	30,18,15	136136140	1807	149	0.382195	0.874652	0.01,0.011,0.009	0.018,0.011,0.009	-0.003
139	SOCS4	chr14	+	55031803	55031991	55031888	55031991	55027130	55027471	3,7,11	4,2,0	1,0,6	0,2,0	234	149	0.166492	0.51111	0.323,0.69,1.0	1.0,0.0,1.0	0.004
140	ZSCAN20	chr1	+	33493186	33493615	33493189	33493615	33491024	33491702	8,5,5	0,1,2	1,3,3	0,1,5	152	149	0.0541488	0.23802	1.0,0.831,0.71	1.0,0.746,0.37	0.142
142	PSMB3	chr17	+	38760430	38760608	38760507	38760608	38755882	38755990	191321862019	4,0,3	165415141638	0,0,1	226	149	1	1	0.997,1.0,0.998	1.0,1.0,0.999	-0.001
143	HNRNPK	chr9	-	83968082	83969440	83968082	83969380	83970161	83970331	8698891006	517576509	131412771353	263254245	209	149	0	0	0.545,0.524,0.585	0.781,0.782,0.797	-0.235
144	GLYR1	chr16	-	4813736	4813838	4813736	4813835	4814536	4814647	221286221	14,18,18	257243310	20,14,18	152	149	0.775511	1	0.939,0.94,0.923	0.926,0.944,0.944	-0.004
145	GLYR1	chr16	-	4813736	4813955	4813736	4813835	4814536	4814647	17,10,17	14,18,18	13,17,19	20,14,18	269	149	0.815425	1	0.402,0.235,0.343	0.265,0.402,0.369	-0.019
146	GLYR1	chr16	-	4813736	4813955	4813736	4813838	4814536	4814647	15,5,17	219281221	10,15,12	254241303	266	149	0.743944	1	0.037,0.01,0.041	0.022,0.034,0.022	0.003
147	GLYR1	chr16	-	4814536	4814647	4814536	4814629	4817597	4817697	158177169	52,69,63	124147176	99,97,98	167	149	2.91884e-05	0.000724983	0.731,0.696,0.705	0.528,0.575,0.616	0.138
148	TRPM7	chr15	-	50580873	50580942	50580873	50580908	50583088	50583156	0,0,0	85,73,121	2,1,4	123118118	183	149	0.654217	1	0.0,0.0,0.0	0.013,0.007,0.027	-0.016
149	TRPM7	chr15	-	50583088	50583159	50583088	50583156	50586391	50586488	63,73,123	31,32,33	105,93,101	43,61,55	152	149	0.0802679	0.312145	0.666,0.691,0.785	0.705,0.599,0.643	0.065
150	TRPM7	chr15	-	50599121	50599296	50599121	50599246	50604865	50605144	59,76,55	2,1,3	89,82,81	3,0,0	199	149	0.21412	0.601366	0.957,0.983,0.932	0.957,1.0,1.0	-0.028
154	NFYC	chr1	+	40770396	40771603	40770708	40771603	40769355	40769415	29,21,26	75,88,93	52,50,37	88,75,92	461	149	0.000823907	0.01016	0.111,0.072,0.083	0.16,0.177,0.115	-0.062
155	NFYC	chr1	+	40770396	40771603	40770711	40771603	40769355	40769415	30,21,26	4,9,2	52,50,38	10,20,20	464	149	0.143671	0.46571	0.707,0.428,0.807	0.625,0.445,0.379	0.164
156	NFYC	chr1	+	40770708	40771603	40770711	40771603	40769355	40769415	76,88,93	4,9,2	88,75,93	10,20,20	152	149	2.36582e-05	0.000611963	0.949,0.906,0.979	0.896,0.786,0.82	0.111
157	BAZ2A	chr12	-	56599963	56600117	56599963	56600096	56600200	56600490	50,41,28	282244286	48,18,27	295254227	170	149	0.20702	0.58861	0.135,0.128,0.079	0.125,0.058,0.094	0.022
158	BAZ2A	chr12	-	56610408	56610539	56610408	56610517	56611572	56611633	8,3,9	225190271	6,6,7	252255235	171	149	0.725509	1	0.03,0.014,0.028	0.02,0.02,0.025	0.002
159	B9D1	chr17	-	19346949	19347196	19346949	19347173	19347268	19347331	0,2,0	14,24,14	2,0,0	14,15,4	172	149	1	1	0.0,0.067,0.0	0.11,0.0,0.0	-0.014
161	SVIL-AS1	chr10	+	29420464	29422372	29420490	29422372	29415356	29415412	4,0,0	24,29,19	0,0,0	26,25,28	175	149	0.785969	1	0.124,0.0,0.0	0.0,0.0,0.0	0.041
162	SVIL-AS1	chr10	+	29467239	29469130	29468919	29469130	29415356	29415412	16,24,12	3,3,3	22,18,28	2,0,6	1829	149	0.302877	0.755724	0.303,0.395,0.246	0.473,1.0,0.275	-0.268
163	SEMA4C	chr2	-	96867777	96867926	96867777	96867923	96869186	96869414	9,11,7	7,1,0	7,4,18	17,10,12	152	149	0.00117895	0.0136209	0.558,0.915,1.0	0.288,0.282,0.595	0.436
164	WAC	chr10	+	28616172	28616362	28616175	28616362	28614566	28614685	323254236	113115114	256258237	126,90,117	152	149	0.726058	1	0.737,0.684,0.67	0.666,0.738,0.665	0.007
169	LRRC56	chr11	+	538522	538860	538597	538860	536700	537605	3,0,0	2,3,2	0,6,2	0,0,2	224	149	1	1	0.499,0.0,0.0	NA,1.0,0.399	-0.533
170	LRRC56	chr11	+	540670	540861	540673	540861	539579	539726	2,1,8	4,1,0	1,3,3	1,2,0	152	149	0.298998	0.74808	0.329,0.495,1.0	0.495,0.595,1.0	-0.089
176	THUMPD2	chr2	-	39768423	39769191	39768423	39768501	39769709	39770119	14,6,18	19,43,18	22,18,15	15,17,37	839	149	0.0775048	0.305283	0.116,0.024,0.151	0.207,0.158,0.067	-0.047
177	THUMPD2	chr2	-	39768474	39769191	39768474	39769093	39769709	39770119	13,2,8	1,0,4	11,9,4	0,0,1	247	149	0.014915	0.0941529	0.887,1.0,0.547	1.0,1.0,0.707	-0.091
178	RANBP17	chr5	+	171213618	171213738	171213630	171213738	171205523	171205612	1,7,7	10,17,15	3,4,1	17,28,12	161	149	0.0509251	0.227691	0.085,0.276,0.302	0.14,0.117,0.072	0.111
181	ZNF667	chr19	-	56471698	56472187	56471698	56472184	56472502	56472622	0,1,5	1,0,1	0,2,5	0,5,1	152	149	1	1	0.0,1.0,0.831	NA,0.282,0.831	0.054
183	IL15	chr4	+	141719365	141719476	141719377	141719476	141656185	141656307	7,5,4	0,1,0	7,8,7	0,0,0	161	149	1	1	1.0,0.822,1.0	1.0,1.0,1.0	-0.059
184	IL15	chr4	+	141719365	141719476	141719377	141719476	141688821	141689035	6,2,2	0,1,3	0,4,3	1,0,0	161	149	0.106978	0.380981	1.0,0.649,0.382	0.0,1.0,1.0	0.01
185	CYP3A5	chr7	-	99672579	99672698	99672579	99672679	99672783	99672915	0,0,0	2,0,0	0,0,1	0,0,0	168	149	1	1	0.0,NA,NA	NA,NA,1.0	-1
186	CYP3A5	chr7	-	99676114	99676576	99676114	99676208	99679825	99679996	4,0,0	1,1,1	4,0,0	0,2,1	517	149	0.511126	1	0.535,0.0,0.0	1.0,0.0,0.0	-0.155
187	PPP6R2	chr22	+	50388985	50389111	50389033	50389111	50372019	50372150	7,9,10	1,3,8	19,8,19	1,1,12	197	149	0.358398	0.844837	0.841,0.694,0.486	0.935,0.858,0.545	-0.106
188	PPP6R2	chr22	+	50406666	50406875	50406688	50406875	50372019	50372150	0,0,0	0,1,0	2,4,0	0,0,0	171	149	1	1	NA,0.0,NA	1.0,1.0,NA	-1
189	PPP6R2	chr22	+	50406666	50406875	50406734	50406875	50372019	50372150	50,28,26	0,0,1	41,39,52	0,1,0	217	149	1	1	1.0,1.0,0.947	1.0,0.964,1.0	-0.006
190	PPP6R2	chr22	+	50406688	50406875	50406734	50406875	50372019	50372150	50,29,26	0,0,1	39,35,52	0,1,0	195	149	1	1	1.0,1.0,0.952	1.0,0.964,1.0	-0.004
191	PPP6R2	chr22	+	50406666	50406875	50406688	50406875	50393892	50394135	0,0,0	114,95,104	2,2,2	73106114	171	149	0.587584	1	0.0,0.0,0.0	0.023,0.016,0.015	-0.018
192	PPP6R2	chr22	+	50406666	50406875	50406734	50406875	50393892	50394135	50,28,26	15,2,2	41,37,54	2,2,2	217	149	0.00316225	0.0291641	0.696,0.906,0.899	0.934,0.927,0.949	-0.103
193	PPP6R2	chr22	+	50406688	50406875	50406734	50406875	50393892	50394135	164123130	15,2,2	112141166	2,2,2	195	149	0.00300391	0.028182	0.893,0.979,0.98	0.977,0.982,0.984	-0.03
194	PPP6R2	chr22	+	50419345	50419462	50419348	50419462	50418866	50418979	4,3,11	105,112,98	5,3,5	51,67,77	152	149	0.829124	1	0.036,0.026,0.099	0.088,0.042,0.06	-0.01
195	PPP6R2	chr22	+	50423461	50423614	50423464	50423614	50422253	50422380	99115104	7,9,14	80105103	7,4,3	152	149	0.0299164	0.15486	0.933,0.926,0.879	0.918,0.963,0.971	-0.038
196	PPP6R2	chr22	+	50439697	50439857	50439700	50439857	50438598	50438762	8,3,17	143135135	12,6,11	148,93,141	152	149	0.765825	1	0.052,0.021,0.11	0.074,0.059,0.071	-0.007
197	PPP6R2	chr22	+	50440800	50441026	50440821	50441026	50439960	50440049	1,4,10	145140123	7,15,15	131117127	170	149	0.000702537	0.00894073	0.006,0.024,0.067	0.045,0.101,0.094	-0.048
198	PPP6R2	chr22	+	50444198	50445090	50444202	50445090	50443865	50444117	85,84,107	0,0,4	90,44,100	0,1,0	153	149	1	1	1.0,1.0,0.963	1.0,0.977,1.0	-0.005
199	KIAA1549L	chr11	+	33598819	33598947	33598822	33598947	33591236	33591421	26,13,10	4,9,5	11,23,23	5,5,9	152	149	0.811264	1	0.864,0.586,0.662	0.683,0.818,0.715	-0.035
200	SLC25A22	chr11	-	794986	795169	794986	795164	798216	798281	1,3,0	0,0,0	9,4,9	2,1,1	154	149	1	1	1.0,1.0,NA	0.813,0.795,0.897	0.165
204	FTSJ1	chrX	+	48482402	48482506	48482408	48482506	48481631	48481715	218207185	103,108,85	112,99,122	48,48,63	155	149	0.888587	1	0.67,0.648,0.677	0.692,0.665,0.651	-0.004
205	FTSJ1	chrX	+	48483240	48483341	48483252	48483341	48482985	48483027	0,1,6	0,0,0	0,9,5	1,1,4	161	149	1	1	NA,1.0,1.0	0.0,0.893,0.536	0.524
207	MKLN1	chr7	+	131399237	131399433	131399240	131399433	131397266	131397376	1,0,3	85,100,76	5,3,1	105121122	152	149	0.236464	0.643449	0.011,0.0,0.037	0.045,0.024,0.008	-0.01
211	CPSF6	chr12	+	69262369	69262562	69262372	69262562	69260043	69260197	126132153	390350323	97100105	275235285	152	149	0.878911	1	0.241,0.27,0.317	0.257,0.294,0.265	0.004
212	TCP11L1	chr11	+	33061514	33061726	33061529	33061726	33058958	33059095	1,1,6	60,43,58	0,3,0	59,47,43	164	149	0.0634189	0.265519	0.015,0.021,0.086	0.0,0.055,0.0	0.022
213	PPAT	chr4	-	56406494	56406701	56406494	56406618	56407649	56407716	286238222	3,3,9	196209175	9,9,15	232	149	0.000547704	0.00722259	0.984,0.981,0.941	0.933,0.937,0.882	0.051
215	C12orf43	chr12	-	121005002	121005093	121005002	121005060	121006320	121006394	99,131,85	5,0,0	99,91,123	0,2,0	182	149	0.574212	1	0.942,1.0,1.0	1.0,0.974,1.0	-0.011
216	MTRF1	chr13	-	41226999	41227245	41226999	41227121	41233889	41234007	0,4,2	1,1,0	1,0,1	0,0,0	273	149	1	1	0.0,0.686,1.0	1.0,NA,1.0	-0.438
217	MTRF1	chr13	-	41260492	41261825	41260492	41260915	41262214	41262331	18,22,20	0,0,0	4,15,10	3,1,0	1059	149	0.00304594	0.028482	1.0,1.0,1.0	0.158,0.679,1.0	0.388
218	MTRF1	chr13	-	41260492	41261825	41260492	41260915	41262410	41262481	14,11,16	2,5,0	10,11,6	3,6,9	1059	149	0.0314809	0.161052	0.496,0.236,1.0	0.319,0.205,0.086	0.374
219	MTRF1	chr13	-	41260492	41262331	41260492	41260915	41263484	41263576	21,16,18	5,3,2	6,13,7	1,2,9	1565	149	0.0903927	0.336586	0.286,0.337,0.461	0.364,0.382,0.069	0.09
220	JOSD2	chr19	-	50510285	50510448	50510285	50510445	50511074	50511191	3,5,6	3,5,10	0,1,1	4,1,4	152	149	0.000747637	0.00940517	0.495,0.495,0.37	0.0,0.495,0.197	0.223
221	JOSD2	chr19	-	50510285	50510448	50510285	50510445	50511116	50511191	71,43,61	7,10,16	30,38,27	9,5,9	152	149	0.527147	1	0.909,0.808,0.789	0.766,0.882,0.746	0.037
222	JOSD2	chr19	-	50510285	50510448	50510285	50510445	50511125	50511204	0,1,0	0,0,3	1,5,2	0,0,0	152	149	1	1	NA,1.0,0.0	1.0,1.0,1.0	-0.5
224	RNH1	chr11	-	502061	502249	502061	502181	504823	504996	199195240	94,58,87	235247201	18,26,12	217	149	0	0	0.592,0.698,0.654	0.9,0.867,0.92	-0.248
225	RNH1	chr11	-	502061	502249	502061	502181	506608	506768	117112130	5,13,8	151181141	6,3,13	217	149	0.16334	0.504543	0.941,0.855,0.918	0.945,0.976,0.882	-0.03
226	RNH1	chr11	-	502061	502249	502061	502181	507112	507242	250240261	106,96,120	273354275	52,51,45	217	149	1.38844e-12	2.42783e-10	0.618,0.632,0.599	0.783,0.827,0.808	-0.19
227	KRCC1	chr2	-	88034133	88034292	88034133	88034231	88036942	88037051	27,25,35	7,3,3	35,31,20	3,3,10	210	149	0.658724	1	0.732,0.855,0.892	0.892,0.88,0.587	0.04
228	SLC52A2	chr8	+	144359183	144359423	144359187	144359423	144358612	144358658	8,5,16	4,6,0	2,2,6	7,0,6	153	149	0.22881	0.630272	0.661,0.448,1.0	0.218,1.0,0.493	0.133
229	SLC52A2	chr8	+	144359183	144359423	144359187	144359423	144358612	144358900	51,53,75	0,2,7	76,74,125	0,6,0	153	149	0.123619	0.423014	1.0,0.963,0.913	1.0,0.923,1.0	-0.016
230	SLC52A2	chr8	+	144359183	144359423	144359187	144359423	144358612	144359065	443468478	35,6,20	496488522	11,23,22	153	149	0.42973	0.939987	0.925,0.987,0.959	0.978,0.954,0.959	-0.007
231	SLC52A2	chr8	+	144359622	144360493	144360114	144360493	144359183	144359423	228723102045	21,29,27	258625522778	9,22,21	641	149	0.00334769	0.030299	0.962,0.949,0.946	0.985,0.964,0.969	-0.02
232	FCSK	chr16	+	70474527	70474694	70474625	70474694	70474128	70474339	27,26,13	0,6,3	14,11,18	1,6,2	247	149	0.524703	1	1.0,0.723,0.723	0.894,0.525,0.844	0.061
234	FCSK	chr16	+	70476186	70478459	70478271	70478459	70475647	70475767	50,33,40	16,24,14	84,64,57	13,13,13	2234	149	0.000834706	0.0102786	0.172,0.084,0.16	0.301,0.247,0.226	-0.119
235	FCSK	chr16	+	70477503	70478459	70478271	70478459	70475647	70475767	30,16,26	16,24,14	47,26,30	13,13,13	917	149	0.0215234	0.123073	0.234,0.098,0.232	0.37,0.245,0.273	-0.108
236	FCSK	chr16	+	70478796	70479403	70479125	70479403	70478550	70478650	4,11,9	0,3,0	2,1,14	0,0,1	478	149	0.385308	0.877279	1.0,0.533,1.0	1.0,1.0,0.814	-0.094
237	FCSK	chr16	+	70478796	70479403	70479179	70479403	70478550	70478650	4,14,14	18,23,21	2,1,16	20,16,43	532	149	0.0207776	0.11974	0.059,0.146,0.157	0.027,0.017,0.094	0.075
238	FCSK	chr16	+	70479125	70479403	70479179	70479403	70478550	70478650	0,6,5	18,23,21	0,0,3	20,16,43	203	149	0.00147581	0.0162711	0.0,0.161,0.149	0.0,0.0,0.049	0.087
240	ADAR	chr1	-	154596804	154596995	154596804	154596938	154597122	154597267	362322337	1,1,1	326331339	4,4,2	206	149	0.723347	1	0.996,0.996,0.996	0.983,0.984,0.992	0.01
241	TPD52L1	chr6	+	125252021	125253755	125253716	125253755	125248281	125248383	7,11,4	63,91,49	3,8,0	15,16,22	1844	149	0.968653	1	0.009,0.01,0.007	0.016,0.039,0.0	-0.01
242	RASSF1	chr3	-	50337904	50338023	50337904	50338011	50340555	50340836	6,11,2	22,47,36	3,3,1	10,11,20	161	149	0.554483	1	0.202,0.178,0.049	0.217,0.202,0.044	-0.011
243	RRP36	chr6	+	43027129	43027252	43027177	43027252	43026036	43026141	11,0,9	463385451	7,2,16	427428391	197	149	0.398423	0.897323	0.018,0.0,0.015	0.012,0.004,0.03	-0.004
244	RRP36	chr6	+	43027129	43027252	43027192	43027252	43026036	43026141	44,23,34	4,5,6	49,34,33	3,2,4	212	149	0.115865	0.404147	0.885,0.764,0.799	0.92,0.923,0.853	-0.083
245	RRP36	chr6	+	43027177	43027252	43027192	43027252	43026036	43026141	496408476	4,5,6	469460408	3,2,4	164	149	0.857776	1	0.991,0.987,0.986	0.993,0.995,0.989	-0.004
247	SLC16A9	chr10	-	59684095	59684327	59684095	59684197	59707105	59707188	2,4,1	0,0,2	0,3,5	0,0,0	279	149	1	1	1.0,1.0,0.211	NA,1.0,1.0	-0.263
249	ZKSCAN5	chr7	+	99505942	99506458	99506004	99506458	99504661	99504733	7,7,2	9,6,12	13,5,6	5,5,6	211	149	0.0748435	0.298248	0.355,0.452,0.105	0.647,0.414,0.414	-0.188
250	ZKSCAN5	chr7	+	99505942	99506458	99506004	99506458	99504989	99505160	7,7,1	4,10,2	14,5,7	0,3,5	211	149	0.0399225	0.190838	0.553,0.331,0.261	1.0,0.541,0.497	-0.298
251	ZKSCAN5	chr7	+	99520168	99520304	99520171	99520304	99519826	99519909	17,18,16	0,0,2	4,7,8	0,3,10	152	149	5.71304e-05	0.00121236	1.0,1.0,0.887	1.0,0.696,0.44	0.25
252	NFAT5	chr16	+	69684886	69684970	69684889	69684970	69677202	69677335	25,6,8	8,16,8	5,13,11	3,12,11	152	149	0.981157	1	0.754,0.269,0.495	0.62,0.515,0.495	-0.037
253	HSD17B7	chr1	+	162797801	162797916	162797827	162797916	162796584	162796677	25,41,25	4,3,2	40,43,50	0,3,9	175	149	0.642596	1	0.842,0.921,0.914	1.0,0.924,0.825	-0.024
254	NR4A2	chr2	-	156326149	156326328	156326149	156326207	156326717	156326920	0,1,6	0,1,0	4,0,4	0,0,0	270	149	1	1	NA,0.356,1.0	1.0,NA,1.0	-0.322
255	NR4A2	chr2	-	156329322	156330188	156329322	156330010	156330667	156330791	4,0,1	0,0,4	0,6,3	0,0,0	327	149	1	1	1.0,NA,0.102	NA,1.0,1.0	-0.449
257	VAC14	chr16	-	70687438	70692049	70687438	70688090	70692820	70692971	565485563	251175195	497622542	193229222	4108	149	0.912052	1	0.075,0.091,0.095	0.085,0.09,0.081	0.002
260	CPSF7	chr11	-	61402728	61404704	61402728	61403567	61410937	61411105	188914831757	0,0,0	181617221858	1,0,0	1286	149	1	1	1.0,1.0,1.0	0.995,1.0,1.0	0.002
261	CPSF7	chr11	-	61416104	61416519	61416104	61416162	61419948	61420094	520550574	0,1,0	572498569	0,0,0	506	149	1	1	1.0,0.994,1.0	1.0,1.0,1.0	-0.002
262	CPSF7	chr11	-	61420469	61420573	61420469	61420530	61421389	61421608	314273324	1,1,1	285268353	0,0,0	192	149	1	1	0.996,0.995,0.996	1.0,1.0,1.0	-0.004
263	CPSF7	chr11	-	61421053	61421130	61421053	61421127	61421389	61421608	3,5,2	0,1,1	10,0,1	1,4,3	152	149	0.000367589	0.00526857	1.0,0.831,0.662	0.907,0.0,0.246	0.447
264	CPSF7	chr11	-	61421389	61421608	61421389	61421553	61429181	61429290	354383423	3,4,9	331339394	2,3,5	204	149	0.277106	0.711554	0.989,0.986,0.972	0.992,0.988,0.983	-0.005
265	CPSF7	chr11	-	61421389	61421638	61421389	61421553	61429181	61429290	107,74,107	3,4,9	86100107	2,3,5	234	149	0.186594	0.551705	0.958,0.922,0.883	0.965,0.955,0.932	-0.03
266	CPSF7	chr11	-	61421389	61421638	61421389	61421608	61429181	61429290	6,0,2	253309318	6,1,1	251240288	179	149	1	1	0.019,0.0,0.005	0.02,0.003,0.003	-0.001
268	CNMD	chr13	-	52703263	52703810	52703263	52703807	52708535	52708702	12,5,19	4,0,4	2,2,10	0,4,0	152	149	0.297165	0.745831	0.746,1.0,0.823	1.0,0.329,1.0	0.08
269	CNMD	chr13	-	52708535	52708714	52708535	52708702	52712715	52712869	6,0,2	24,19,9	0,0,0	14,1,11	161	149	0.000738612	0.00932655	0.188,0.0,0.171	0.0,0.0,0.0	0.12
272	SH3BP5L	chr1	-	248812988	248813245	248812988	248813162	248814448	248814610	18,5,10	215188235	13,18,25	331281278	232	149	0.328695	0.797217	0.051,0.017,0.027	0.025,0.04,0.055	-0.008
273	FMNL3	chr12	-	49653724	49653874	49653724	49653871	49654191	49654302	78,56,74	2,0,5	60,73,68	5,9,11	152	149	0.000296249	0.00448116	0.975,1.0,0.936	0.922,0.888,0.858	0.081
276	FUZ	chr19	-	49808413	49808491	49808413	49808488	49808573	49808638	3,1,1	31,45,31	8,3,2	35,24,30	152	149	0.0131184	0.0855926	0.087,0.021,0.031	0.183,0.109,0.061	-0.071
277	DNASE1	chr16	+	3656929	3657111	3656963	3657111	3656637	3656753	0,0,0	6,7,4	1,3,0	2,1,1	183	149	0.0517449	0.230584	0.0,0.0,0.0	0.289,0.71,0.0	-0.333
278	DNASE1	chr16	+	3656929	3657111	3656998	3657111	3656637	3656753	0,2,3	8,15,25	1,4,0	10,7,13	218	149	0.729688	1	0.0,0.084,0.076	0.064,0.281,0.0	-0.062
279	DNASE1	chr16	+	3656963	3657111	3656998	3657111	3656637	3656753	6,9,7	8,15,25	2,2,1	10,7,13	184	149	0.010042	0.069791	0.378,0.327,0.185	0.139,0.188,0.059	0.168
280	DNASE1	chr16	+	3656963	3657341	3657161	3657341	3656637	3656753	11,15,11	0,0,1	12,14,20	1,0,0	347	149	1	1	1.0,1.0,0.825	0.837,1.0,1.0	-0.004
281	DNASE1	chr16	+	3656963	3657341	3657186	3657341	3656637	3656753	12,15,12	0,0,0	13,14,20	0,0,4	372	149	0.36908	0.859035	1.0,1.0,1.0	1.0,1.0,0.667	0.111
282	DNASE1	chr16	+	3657161	3657341	3657186	3657341	3656637	3656753	1,0,2	0,0,0	2,0,0	0,0,4	174	149	1	1	1.0,NA,1.0	1.0,NA,0.0	0.5
283	RAB40B	chr17	-	82660986	82661270	82660986	82661047	82664495	82664556	0,0,0	4,9,13	0,5,4	10,18,6	372	149	0.00107333	0.0126984	0.0,0.0,0.0	0.0,0.1,0.211	-0.104
284	RAB40B	chr17	-	82660986	82662743	82660986	82661047	82664495	82664556	3,2,1	4,9,13	1,4,5	10,18,6	1845	149	0.463859	0.981966	0.057,0.018,0.006	0.008,0.018,0.063	-0.003
285	RAB40B	chr17	-	82660986	82662743	82660986	82661270	82664495	82664556	3,2,1	0,0,0	1,1,1	0,2,0	1622	149	0.115368	0.403302	1.0,1.0,1.0	1.0,0.044,1.0	0.319
289	CNOT3	chr19	+	54145594	54145817	54145597	54145817	54144236	54144332	27,41,31	104100137	22,25,35	103,89,93	152	149	0.932068	1	0.203,0.287,0.182	0.173,0.216,0.269	0.005
290	CNOT3	chr19	+	54155257	54155681	54155308	54155681	54153714	54153840	2,7,5	153110100	24,46,32	106104124	200	149	1.33227e-15	2.98667e-13	0.01,0.045,0.036	0.144,0.248,0.161	-0.154
291	FPGS	chr9	+	127806972	127807087	127806991	127807087	127804635	127804700	211236209	0,0,0	260225269	5,2,1	168	149	1	1	1.0,1.0,1.0	0.979,0.99,0.996	0.012
292	VPS28	chr8	-	144423616	144424132	144423616	144423922	144424214	144424268	639567654	6,0,1	437465458	12,7,2	359	149	0.000647805	0.00834133	0.978,1.0,0.996	0.938,0.965,0.99	0.027
293	VPS28	chr8	-	144424945	144425051	144424945	144425000	144425682	144425772	656628711	46,35,32	461448479	24,23,39	200	149	0.648952	1	0.914,0.93,0.943	0.935,0.936,0.901	0.005
295	LPGAT1	chr1	-	211829058	211829323	211829058	211829319	211830182	211830330	17,17,17	2,0,0	12,12,4	0,2,0	153	149	1	1	0.892,1.0,1.0	1.0,0.854,1.0	0.013
297	CCDC14	chr3	-	123913421	123915718	123913421	123915289	123931101	123931234	472429472	7,10,13	324331314	9,4,5	578	149	0.489448	1	0.946,0.917,0.903	0.903,0.955,0.942	-0.011
299	NRBP1	chr2	+	27433248	27433483	27433253	27433483	27428630	27428731	134104141	6,12,18	138,99,108	9,13,15	154	149	0.659664	1	0.956,0.893,0.883	0.937,0.88,0.874	0.014
300	NRBP1	chr2	+	27437046	27437105	27437049	27437105	27436752	27436836	369331324	1,5,2	334346390	4,1,2	152	149	1	1	0.997,0.985,0.994	0.988,0.997,0.995	-0.001
301	NRBP1	chr2	+	27439765	27439898	27439768	27439898	27437261	27437360	234237263	2,0,2	329203243	0,0,1	152	149	1	1	0.991,1.0,0.992	1.0,1.0,0.996	-0.004
304	NMRK1	chr9	-	75078325	75078611	75078325	75078582	75078704	75078831	2,0,0	0,0,2	0,0,1	0,0,0	178	149	1	1	1.0,NA,0.0	NA,NA,1.0	-0.5
305	NMRK1	chr9	-	75078325	75078611	75078325	75078582	75083086	75083150	3,0,2	2,2,0	1,1,2	0,0,0	178	149	0.00963133	0.0680183	0.557,0.0,1.0	1.0,1.0,1.0	-0.481
309	KCTD3	chr1	+	215577928	215578081	215578000	215578081	215577669	215577728	0,0,0	73,79,52	0,1,2	67,85,58	221	149	1	1	0.0,0.0,0.0	0.0,0.008,0.023	-0.01
310	KCTD3	chr1	+	215619152	215619291	215619158	215619291	215618885	215619070	102,57,80	7,6,7	72,54,72	6,6,5	155	149	0.975369	1	0.933,0.901,0.917	0.92,0.896,0.933	0.001
312	ZMAT3	chr3	-	179017222	179025228	179017222	179025225	179027422	179027523	0,10,3	11,3,6	2,1,3	6,11,13	152	149	0.197787	0.570184	0.0,0.766,0.329	0.246,0.082,0.184	0.194
313	IST1	chr16	+	71924768	71924817	71924772	71924817	71922473	71922680	42,27,20	0,0,0	47,24,44	0,1,0	153	149	1	1	1.0,1.0,1.0	1.0,0.959,1.0	0.014
314	IST1	chr16	+	71924768	71924817	71924772	71924817	71923287	71923380	322328247	3,15,2	400341337	21,4,15	153	149	0.0498701	0.224634	0.991,0.955,0.992	0.949,0.988,0.956	0.015
315	BOLA2-SMG1P6	chr16	-	29446801	29447026	29446801	29446922	29454015	29454113	35,41,21	37,47,35	23,35,28	40,23,36	253	149	0.781829	1	0.358,0.339,0.261	0.253,0.473,0.314	-0.027
316	BOLA2-SMG1P6	chr16	-	29446801	29447026	29446801	29446922	29454190	29454964	16,11,8	0,2,0	9,5,5	1,2,1	253	149	0.0793436	0.309758	1.0,0.764,1.0	0.841,0.596,0.746	0.194
317	BOLA2-SMG1P6	chr16	-	29454015	29454113	29454015	29454075	29454190	29454964	45,70,29	4,5,3	42,36,43	3,7,3	187	149	0.623533	1	0.9,0.918,0.885	0.918,0.804,0.919	0.021
318	SHC1	chr1	-	154965945	154966080	154965945	154966077	154966161	154966231	248220293	134,91,158	244227222	136118143	152	149	0.259934	0.68452	0.645,0.703,0.645	0.638,0.653,0.603	0.033
319	SHC1	chr1	-	154966318	154966544	154966318	154966517	154967670	154967797	11,29,8	769676718	15,10,25	645660708	176	149	0.629429	1	0.012,0.035,0.009	0.019,0.013,0.029	-0.002
323	RPL9	chr4	-	39458393	39458598	39458393	39458440	39458890	39458922	321298364	788708720	673743746	628616643	307	149	0	0	0.165,0.17,0.197	0.342,0.369,0.36	-0.18
324	MPDU1	chr17	+	7585945	7586078	7585950	7586078	7585731	7585797	188183189	10,4,14	143140138	0,6,9	154	149	0.213258	0.599523	0.948,0.978,0.929	1.0,0.958,0.937	-0.013
325	MPDU1	chr17	+	7586655	7586777	7586691	7586777	7585945	7586078	14,13,13	211174164	11,4,18	161153120	185	149	0.843416	1	0.051,0.057,0.06	0.052,0.021,0.108	-0.004
326	MPDU1	chr17	+	7586898	7587271	7587160	7587271	7586691	7586777	204237184	0,6,4	192187150	4,5,7	411	149	0.0901078	0.336098	1.0,0.935,0.943	0.946,0.931,0.886	0.038
331	GHDC	chr17	-	42190184	42190359	42190184	42190270	42190623	42190757	7,4,16	27,62,24	8,11,12	37,30,30	238	149	0.481918	1	0.14,0.039,0.294	0.119,0.187,0.2	-0.011
332	UFSP2	chr4	-	185405779	185405959	185405779	185405856	185407935	185408060	5,4,1	177194164	9,6,5	94,61,99	252	149	0.000250945	0.00390394	0.016,0.012,0.004	0.054,0.055,0.029	-0.035
335	SUMO1	chr2	-	202220031	202220106	202220031	202220103	202238439	202238597	531551561	0,2,0	611539489	1,0,0	152	149	1	1	1.0,0.996,1.0	0.998,1.0,1.0	-0.001
338	FPGT	chr1	+	74204390	74208702	74205207	74208702	74201317	74201410	131172183	2,0,0	114107131	0,0,0	966	149	1	1	0.91,1.0,1.0	1.0,1.0,1.0	-0.03
344	RASGRP3	chr2	+	33511709	33511842	33511811	33511842	33476648	33476707	3,0,3	0,1,0	3,2,0	0,2,1	251	149	0.147956	0.474707	1.0,0.0,1.0	1.0,0.372,0.0	0.209
345	RASGRP3	chr2	+	33539093	33539210	33539096	33539210	33534322	33534400	3,2,2	0,2,0	4,8,1	0,0,1	152	149	0.786726	1	1.0,0.495,1.0	1.0,1.0,0.495	0
348	LRP5L	chr22	-	25351419	25351902	25351419	25351814	25354595	25354812	3,2,1	0,0,1	2,0,5	0,1,0	237	149	1	1	1.0,1.0,0.386	1.0,0.0,1.0	0.129
349	LRP5L	chr22	-	25359826	25362368	25359826	25360223	25375812	25376008	1,0,0	0,0,1	7,4,11	1,0,8	2294	149	1	1	1.0,NA,0.0	0.313,1.0,0.082	0.035
350	LRP5L	chr22	-	25359826	25362391	25359826	25360223	25375812	25376008	2,0,0	0,0,1	7,4,11	1,0,8	2317	149	1	1	1.0,NA,0.0	0.31,1.0,0.081	0.036
352	ST6GALNAC3	chr1	+	76313672	76313999	76313804	76313999	76309505	76309612	0,0,0	1,0,0	2,0,0	0,0,0	281	149	1	1	0.0,NA,NA	1.0,NA,NA	-1
353	ST6GALNAC3	chr1	+	76576845	76577209	76576850	76577209	76412007	76412417	2,0,0	0,0,2	2,1,0	0,0,0	154	149	1	1	1.0,NA,0.0	1.0,1.0,NA	-0.5
358	FAHD2A	chr2	+	95405276	95405402	95405279	95405402	95402699	95402872	52,60,57	9,7,17	21,25,25	0,0,3	152	149	4.19112e-05	0.0009493	0.85,0.894,0.767	1.0,1.0,0.891	-0.127
359	FAHD2A	chr2	+	95412433	95412764	95412676	95412764	95410526	95410586	38,43,17	0,0,0	50,32,44	0,1,0	392	149	1	1	1.0,1.0,1.0	1.0,0.924,1.0	0.025
361	NUDT4	chr12	+	93398767	93398855	93398770	93398855	93395488	93395533	27,41,43	64,66,67	53,44,53	51,48,66	152	149	0.00975564	0.0684754	0.293,0.378,0.386	0.505,0.473,0.44	-0.12
363	CPOX	chr3	-	98585440	98586218	98585440	98585659	98588712	98588854	4,3,3	149117171	2,2,5	121124144	708	149	1	1	0.006,0.005,0.004	0.003,0.003,0.007	0.001
365	PLPBP	chr8	+	37765710	37765746	37765716	37765746	37765525	37765633	171165167	0,0,0	222238228	3,1,0	155	149	1	1	1.0,1.0,1.0	0.986,0.996,1.0	0.006
366	PLPBP	chr8	+	37775308	37775481	37775338	37775481	37772754	37772889	1,1,1	160201150	3,0,0	237257259	179	149	1	1	0.005,0.004,0.006	0.01,0.0,0.0	0.002
367	TMEM91	chr19	+	41383560	41384083	41383714	41384083	41382771	41382921	0,2,0	1,0,0	2,0,2	1,0,0	303	149	1	1	0.0,1.0,NA	0.496,NA,1.0	-0.248
368	TMEM91	chr19	+	41383560	41384083	41383862	41384083	41382771	41382921	0,4,3	5,4,2	5,6,3	3,0,4	451	149	0.070414	0.285014	0.0,0.248,0.331	0.355,1.0,0.199	-0.325
369	TMEM91	chr19	+	41383560	41384083	41383873	41384083	41382771	41382921	2,6,3	0,1,0	5,6,3	0,1,0	462	149	1	1	1.0,0.659,1.0	1.0,0.659,1.0	0
371	TMEM91	chr19	+	41383714	41384083	41383862	41384083	41382771	41382921	1,2,3	5,4,2	4,6,1	3,0,4	297	149	0.14365	0.46571	0.091,0.201,0.429	0.401,1.0,0.111	-0.264
372	TMEM91	chr19	+	41383714	41384083	41383873	41384083	41382771	41382921	3,4,3	0,1,0	4,6,1	0,1,0	308	149	1	1	1.0,0.659,1.0	1.0,0.744,1.0	-0.028
374	TMEM91	chr19	+	41383862	41384083	41383873	41384083	41382771	41382921	7,6,2	0,1,0	3,0,4	0,1,0	160	149	1	1	1.0,0.848,1.0	1.0,0.0,1.0	0.283
380	MITF	chr3	+	69879133	69879383	69879136	69879383	69739463	69739701	10,13,6	0,0,0	6,9,6	2,0,0	152	149	1	1	1.0,1.0,1.0	0.746,1.0,1.0	0.085
381	MITF	chr3	+	69951811	69951886	69951829	69951886	69949050	69949168	8,2,8	11,11,9	11,7,4	4,13,19	167	149	0.748733	1	0.394,0.14,0.442	0.71,0.325,0.158	-0.072
382	DCAF1	chr3	-	51394260	51397787	51394260	51397124	51398734	51398827	291291272	8,9,9	283266277	7,14,7	812	149	0.752492	1	0.87,0.856,0.847	0.881,0.777,0.879	0.012
383	DCAF1	chr3	-	51492388	51492513	51492388	51492488	51496733	51496780	8,7,8	10,9,8	30,16,12	7,1,9	174	149	0.00206737	0.0212898	0.407,0.4,0.461	0.786,0.932,0.533	-0.328
384	DCAF1	chr3	-	51492388	51492513	51492388	51492488	51499872	51500015	4,0,1	0,1,0	6,1,0	0,0,6	174	149	0.138717	0.456112	1.0,0.0,1.0	1.0,1.0,0.0	0
385	C7orf25	chr7	-	42909272	42910921	42909272	42910916	42911914	42912070	14,28,37	0,0,2	20,21,17	4,0,0	154	149	0.539168	1	1.0,1.0,0.947	0.829,1.0,1.0	0.039
390	PPP1R37	chr19	+	45145093	45145260	45145206	45145260	45144853	45144995	141145210	8,2,2	122,92,155	6,8,6	262	149	0.0243361	0.133902	0.909,0.976,0.984	0.92,0.867,0.936	0.049
393	BAG2	chr6	+	57174202	57174395	57174290	57174395	57172635	57172810	1,4,1	0,0,0	0,2,3	0,1,2	237	149	1	1	1.0,1.0,1.0	NA,0.557,0.485	0.479
398	C21orf91	chr21	-	17788973	17793581	17788973	17793578	17795207	17795270	19,24,15	0,0,0	18,15,30	1,0,3	152	149	0.590235	1	1.0,1.0,1.0	0.946,1.0,0.907	0.049
399	UBOX5	chr20	-	3107572	3110314	3107572	3110309	3115304	3115466	21,4,22	10,1,2	17,29,35	8,6,7	154	149	0.856707	1	0.67,0.795,0.914	0.673,0.824,0.829	0.018
400	DDX58	chr9	-	32487944	32488203	32487944	32488197	32488733	32488887	35,68,51	0,0,0	42,38,35	0,1,2	155	149	0.7245	1	1.0,1.0,1.0	1.0,0.973,0.944	0.028
401	DDX58	chr9	-	32489343	32489451	32489343	32489448	32491300	32491420	28,34,39	0,0,0	21,18,21	0,1,0	152	149	1	1	1.0,1.0,1.0	1.0,0.946,1.0	0.018
402	DDX58	chr9	-	32492390	32492538	32492390	32492523	32493760	32493942	38,52,43	0,3,0	33,37,21	0,0,0	164	149	1	1	1.0,0.94,1.0	1.0,1.0,1.0	-0.02
403	DDX58	chr9	-	32492390	32492551	32492390	32492523	32493760	32493942	0,2,3	0,3,0	2,1,2	0,0,0	177	149	1	1	NA,0.359,1.0	1.0,1.0,1.0	-0.321
404	DDX58	chr9	-	32492390	32492551	32492390	32492538	32493760	32493942	0,0,0	38,50,40	1,0,2	32,36,21	162	149	0.63364	1	0.0,0.0,0.0	0.028,0.0,0.081	-0.036
405	AHCYL1	chr1	+	110018874	110019119	110019050	110019119	110018551	110018650	12,7,9	286296288	34,44,53	150132149	325	149	0	0	0.019,0.011,0.014	0.094,0.133,0.14	-0.108
406	ZNF180	chr19	-	44497283	44497377	44497283	44497372	44500197	44500522	9,18,7	6,0,1	20,20,14	0,0,1	154	149	0.00209368	0.0214596	0.592,1.0,0.871	1.0,1.0,0.931	-0.156
407	ZNF180	chr19	-	44497283	44497377	44497283	44497372	44500274	44500522	5,11,6	2,0,0	3,9,1	2,6,0	154	149	0.000865499	0.010613	0.708,1.0,1.0	0.592,0.592,1.0	0.175
408	VRK3	chr19	-	49980954	49982188	49980954	49981013	49988371	49988492	114,91,95	41,22,33	50,53,29	58,33,33	1324	149	1.07937e-08	8.20601e-07	0.238,0.318,0.245	0.088,0.153,0.09	0.157
409	ZNF454	chr5	+	178942684	178942824	178942687	178942824	178941197	178941386	0,2,0	0,0,4	0,4,4	0,0,1	152	149	1	1	NA,1.0,0.0	NA,1.0,0.797	-0.399
410	ZNF454	chr5	+	178942684	178942824	178942687	178942824	178941197	178941444	4,1,3	0,3,0	5,4,8	2,1,0	152	149	0.593512	1	1.0,0.246,1.0	0.71,0.797,1.0	-0.087
414	HIPK1	chr1	+	113954625	113954770	113954650	113954770	113952765	113952889	6,0,0	137160167	0,0,0	171156174	174	149	1	1	0.036,0.0,0.0	0.0,0.0,0.0	0.012
415	HIPK1	chr1	+	113966129	113966272	113966132	113966272	113963386	113963521	139159109	22,24,21	149132154	21,23,35	152	149	0.623557	1	0.861,0.867,0.836	0.874,0.849,0.812	0.01
416	HIPK1	chr1	+	113971823	113971954	113971898	113971954	113969955	113970197	160118191	4,4,6	146139173	0,1,1	224	149	0.00193237	0.0202575	0.964,0.952,0.955	1.0,0.989,0.991	-0.036
417	BSDC1	chr1	-	32383829	32384048	32383829	32383997	32386778	32386895	34,14,21	92,94,142	21,33,20	100117136	200	149	0.941289	1	0.216,0.1,0.099	0.135,0.174,0.099	0.002
418	BSDC1	chr1	-	32383829	32384325	32383829	32383997	32386778	32386895	11,5,2	92,94,142	6,5,6	100117136	477	149	0.720533	1	0.036,0.016,0.004	0.018,0.013,0.014	0.004
419	BSDC1	chr1	-	32383829	32384325	32383829	32384048	32386778	32386895	0,0,0	23,9,19	5,4,2	20,32,16	426	149	0.00250134	0.0245998	0.0,0.0,0.0	0.08,0.042,0.042	-0.055
420	PAX8	chr2	-	113235393	113235582	113235393	113235503	113236600	113236721	503465520	14,10,20	453493530	15,19,12	228	149	0.80687	1	0.959,0.968,0.944	0.952,0.944,0.967	0.003
421	WASHC4	chr12	+	105121088	105121204	105121100	105121204	105120554	105120597	12,8,9	47,75,78	5,4,11	62,62,40	161	149	0.54211	1	0.191,0.09,0.096	0.069,0.056,0.203	0.016
422	TCEAL9	chrX	+	103357614	103358462	103357617	103358462	103356505	103356606	170267241	6,7,6	217221210	4,5,0	152	149	0.0482748	0.219369	0.965,0.974,0.975	0.982,0.977,1.0	-0.015
423	TCEAL9	chrX	+	103357614	103358462	103357617	103358462	103357082	103357161	519507508	16,22,19	513467454	17,11,5	152	149	0.0306483	0.157901	0.97,0.958,0.963	0.967,0.977,0.989	-0.014
427	BPTF	chr17	+	67886127	67886316	67886130	67886316	67874816	67875020	7,6,12	0,0,1	6,2,14	0,0,0	152	149	1	1	1.0,1.0,0.922	1.0,1.0,1.0	-0.026
428	BPTF	chr17	+	67891843	67892034	67891846	67892034	67874816	67875020	51,21,34	5,4,3	17,16,18	0,0,0	152	149	9.2743e-05	0.00177042	0.909,0.837,0.917	1.0,1.0,1.0	-0.112
429	BPTF	chr17	+	67886127	67886316	67886130	67886316	67875555	67875744	19,5,14	0,1,1	21,8,26	3,2,0	152	149	0.123963	0.423859	1.0,0.831,0.932	0.873,0.797,1.0	0.031
430	BPTF	chr17	+	67891843	67892034	67891846	67892034	67875555	67875744	18,8,14	0,2,0	12,15,23	0,0,1	152	149	1	1	1.0,0.797,1.0	1.0,1.0,0.958	-0.054
431	BPTF	chr17	+	67891843	67892034	67891846	67892034	67886127	67886316	28,43,31	8,3,0	28,35,42	0,3,3	152	149	0.145062	0.468518	0.774,0.934,1.0	1.0,0.92,0.932	-0.048
432	BPTF	chr17	+	67981435	67984376	67982251	67984376	67966571	67966656	75,68,68	0,0,0	69,66,46	2,0,0	965	149	1	1	1.0,1.0,1.0	0.842,1.0,1.0	0.053
433	BPTF	chr17	+	67981435	67984376	67982251	67984376	67975771	67975958	123104108	48,23,23	110,100,82	27,41,36	965	149	0.234364	0.639726	0.283,0.411,0.42	0.386,0.274,0.26	0.065
434	UBE2V1	chr20	-	50098881	50098981	50098881	50098964	50104373	50104491	3,2,0	0,0,0	11,17,8	0,2,0	166	149	1	1	1.0,1.0,NA	1.0,0.884,1.0	0.039
435	UBE2V1	chr20	-	50096671	50096820	50096671	50096811	50113106	50113150	231230201	0,2,2	148146133	0,0,0	158	149	1	1	1.0,0.991,0.99	1.0,1.0,1.0	-0.006
436	UBE2V1	chr20	-	50098881	50098981	50098881	50098964	50113106	50113150	8,5,1	0,2,0	80,56,44	12,0,8	166	149	0.0183225	0.109272	1.0,0.692,1.0	0.857,1.0,0.832	0.001
437	UBE2V1	chr20	-	50098881	50098981	50098881	50098964	50115484	50115957	3,2,0	0,0,1	11,14,8	0,0,0	166	149	1	1	1.0,1.0,0.0	1.0,1.0,1.0	-0.333
439	AHCYL2	chr7	+	129379637	129379749	129379640	129379749	129225029	129225439	6,15,1	5,11,29	6,5,5	15,29,18	152	149	0.301229	0.752787	0.541,0.572,0.033	0.282,0.145,0.214	0.168
441	AHCYL2	chr7	+	129379637	129379749	129379640	129379749	129368469	129368551	0,0,0	0,2,2	0,2,0	4,0,1	152	149	1	1	NA,0.0,0.0	0.0,1.0,0.0	-0.333
442	AHCYL2	chr7	+	129389055	129389199	129389070	129389199	129379637	129379749	42,41,48	0,0,0	53,52,48	0,1,0	164	149	1	1	1.0,1.0,1.0	1.0,0.979,1.0	0.007
443	SNHG32	chr6	+	31836412	31836517	31836423	31836517	31835410	31835451	1,0,0	104,99,113	0,0,9	62,50,72	160	149	0.0322181	0.163864	0.009,0.0,0.0	0.0,0.0,0.104	-0.032
444	SNHG32	chr6	+	31836412	31836517	31836426	31836517	31835410	31835451	1,0,0	0,1,3	0,0,9	0,2,0	163	149	1	1	1.0,0.0,0.0	NA,0.0,1.0	-0.167
445	SNHG32	chr6	+	31836423	31836517	31836426	31836517	31835410	31835451	104,99,113	0,1,3	62,50,72	0,2,0	152	149	1	1	1.0,0.99,0.974	1.0,0.961,1.0	0.001
447	MEF2A	chr15	+	99671322	99671657	99671519	99671657	99645560	99645764	84,54,77	32,41,15	83,73,95	19,21,21	346	149	0.11725	0.4076	0.531,0.362,0.689	0.653,0.6,0.661	-0.111
458	MLLT10	chr10	+	21740029	21740236	21740153	21740236	21735138	21735235	210156211	7,4,1	193207201	0,0,3	273	149	0.0128311	0.0842845	0.942,0.955,0.991	1.0,1.0,0.973	-0.028
459	DPF1	chr19	-	38212279	38212391	38212279	38212361	38213643	38213756	9,3,21	23,20,20	19,13,19	15,14,21	179	149	0.0386984	0.186619	0.246,0.111,0.466	0.513,0.436,0.43	-0.185
460	DPF1	chr19	-	38218572	38218662	38218572	38218656	38218930	38219058	35,22,28	13,6,5	18,29,38	1,4,5	155	149	0.0157782	0.0981841	0.721,0.779,0.843	0.945,0.875,0.88	-0.119
462	SH2D5	chr1	-	20724082	20724251	20724082	20724248	20724395	20724635	35,43,43	1,2,3	24,39,48	4,6,0	152	149	0.25175	0.669032	0.972,0.955,0.934	0.855,0.864,1.0	0.047
463	OSBPL3	chr7	-	24852503	24852634	24852503	24852618	24861612	24861769	72,69,78	2,2,0	68,70,67	3,4,3	165	149	0.0309293	0.158974	0.97,0.969,1.0	0.953,0.94,0.953	0.031
464	GGA3	chr17	-	75236598	75238389	75236598	75237532	75238651	75238762	453383518	4,3,0	465398417	3,3,1	1006	149	0.929794	1	0.944,0.95,1.0	0.958,0.952,0.984	0
465	LRSAM1	chr9	+	127453478	127454599	127454495	127454599	127451928	127452084	30,18,20	55,76,65	14,33,37	41,18,43	1166	149	0.000347013	0.00505718	0.065,0.029,0.038	0.042,0.19,0.099	-0.066
466	LRSAM1	chr9	+	127478933	127478963	127478938	127478963	127473800	127473931	63,30,53	1,0,3	16,42,35	2,3,0	154	149	0.431598	0.942424	0.984,1.0,0.945	0.886,0.931,1.0	0.037
467	LRSAM1	chr9	+	127487494	127487763	127487675	127487763	127485735	127485835	4,4,0	78,57,56	2,2,0	50,54,60	330	149	0.71492	1	0.023,0.031,0.0	0.018,0.016,0.0	0.007
469	TMEM181	chr6	+	158589647	158589782	158589671	158589782	158585303	158585425	2,0,0	48,46,48	0,3,3	38,60,33	173	149	0.324272	0.790395	0.035,0.0,0.0	0.0,0.041,0.073	-0.026
470	BRD2	chr6	+	32977259	32977570	32977441	32977570	32976561	32976936	128114129	551541566	168149141	473414455	331	149	0.000197923	0.00320452	0.095,0.087,0.093	0.138,0.139,0.122	-0.041
471	DZIP3	chr3	+	108677482	108677598	108677496	108677598	108675785	108675873	3,2,4	19,20,25	1,0,0	16,13,13	163	149	0.000990208	0.011892	0.126,0.084,0.128	0.054,0.0,0.0	0.095
472	DZIP3	chr3	+	108686427	108686584	108686444	108686584	108684215	108684341	1,6,9	20,30,37	4,2,1	23,6,11	166	149	0.604909	1	0.043,0.152,0.179	0.135,0.23,0.075	-0.022
473	WDR19	chr4	+	39273173	39274958	39274807	39274958	39272979	39273061	177179204	19,39,25	156161113	11,11,14	1783	149	0.0420301	0.197883	0.438,0.277,0.405	0.542,0.55,0.403	-0.125
474	ANKRD10	chr13	-	110893027	110894202	110893027	110893263	110906032	110906124	443292317	96,84,105	225265243	25,20,40	1088	149	2.02733e-05	0.000537119	0.387,0.323,0.293	0.552,0.645,0.454	-0.216
475	ANKRD10	chr13	-	110893027	110894393	110893027	110893263	110906032	110906124	493330377	96,84,105	238288279	25,20,40	1279	149	1.99113e-05	0.000533861	0.374,0.314,0.295	0.526,0.627,0.448	-0.206
476	ANKRD10	chr13	-	110893027	110894393	110893027	110894202	110906032	110906124	54,47,66	4,8,6	36,38,46	20,15,7	340	149	0.00205776	0.0212408	0.855,0.72,0.828	0.441,0.526,0.742	0.231
477	ANKRD10	chr13	-	110900529	110900694	110900529	110900661	110906032	110906124	15,10,22	0,1,1	13,17,11	3,0,0	182	149	1	1	1.0,0.891,0.947	0.78,1.0,1.0	0.019
478	ANKRD10	chr13	-	110900529	110903539	110900529	110900661	110906032	110906124	463355475	0,1,1	299451363	3,0,0	3027	149	1	1	1.0,0.946,0.959	0.831,1.0,1.0	0.025
479	ANKRD10	chr13	-	110900529	110903539	110900529	110900694	110906032	110906124	451348461	3,3,8	292440352	6,6,0	2994	149	0.866246	1	0.882,0.852,0.741	0.708,0.785,1.0	-0.006
481	SATL1	chrX	-	85092283	85092561	85092283	85092504	85093184	85093225	12,16,26	0,0,6	20,19,16	5,1,0	206	149	0.944184	1	1.0,1.0,0.758	0.743,0.932,1.0	0.028
483	ZEB1	chr10	+	31495775	31495838	31495778	31495838	31461036	31461237	29,14,29	26,11,21	16,15,19	8,19,7	152	149	0.508141	1	0.522,0.555,0.575	0.662,0.436,0.727	-0.058
486	CYP2D7	chr22	-	42141151	42141396	42141151	42141339	42141533	42141675	2,0,1	2,0,0	3,0,4	0,0,0	206	149	1	1	0.42,NA,1.0	1.0,NA,1.0	-0.29
487	DALRD3	chr3	-	49015487	49015872	49015487	49015707	49015972	49016086	513563520	2,0,1	400410404	3,0,0	314	149	1	1	0.992,1.0,0.996	0.984,1.0,1.0	0.001
488	DALRD3	chr3	-	49015972	49016086	49015972	49016060	49016157	49016340	105116125	40,30,12	89,72,79	48,28,36	175	149	0.0023337	0.0235064	0.691,0.767,0.899	0.612,0.686,0.651	0.136
490	RTF2	chr20	+	56517105	56517201	56517108	56517201	56516934	56516989	577668616	1,0,6	669675649	4,5,1	152	149	1	1	0.998,1.0,0.99	0.994,0.993,0.998	0.001
491	MRPL52	chr14	+	22830049	22830110	22830052	22830110	22829886	22829940	299279272	141150155	163202181	94,96,90	152	149	0.852866	1	0.675,0.646,0.632	0.63,0.673,0.663	-0.004
493	CARS1	chr11	-	3001961	3002174	3001961	3002053	3002540	3002600	48,26,38	248200245	42,40,32	84117112	270	149	2.24507e-06	8.80209e-05	0.097,0.067,0.079	0.216,0.159,0.136	-0.089
494	CARS1	chr11	-	3018407	3018540	3018407	3018511	3018619	3018749	7,0,13	221210198	0,6,3	94,80,103	178	149	0.770308	1	0.026,0.0,0.052	0.0,0.059,0.024	-0.002
495	CARS1	chr11	-	3040895	3041031	3040895	3040984	3042164	3042256	23,15,17	181129186	14,22,11	62,99,106	196	149	0.053428	0.235444	0.088,0.081,0.065	0.147,0.145,0.073	-0.044
496	INTS11	chr1	-	1319295	1319524	1319295	1319433	1320455	1320529	323382374	2,3,5	186204187	12,6,5	240	149	5.73425e-05	0.00121391	0.99,0.988,0.979	0.906,0.955,0.959	0.046
498	POLR3F	chr20	+	18481618	18481810	18481622	18481810	18480401	18480509	109,74,99	2,2,0	110,94,88	3,2,2	153	149	0.491394	1	0.982,0.973,1.0	0.973,0.979,0.977	0.009
503	APBA2	chr15	+	28995752	28995806	28995756	28995806	28921639	28921718	5,5,7	0,0,0	6,5,6	0,2,0	153	149	1	1	1.0,1.0,1.0	1.0,0.709,1.0	0.097
504	APBA2	chr15	+	28995752	28995806	28995756	28995806	28921639	28921749	69,62,49	1,5,1	44,48,49	0,3,4	153	149	0.730969	1	0.985,0.924,0.979	1.0,0.94,0.923	0.008
505	ITCH	chr20	+	34393769	34393881	34393790	34393881	34369393	34369470	9,22,6	87,76,99	12,10,8	133119128	170	149	0.0491874	0.222246	0.083,0.202,0.05	0.073,0.069,0.052	0.047
506	ITCH	chr20	+	34393769	34393881	34393790	34393881	34392889	34392914	2,5,0	13,1,1	1,0,0	6,16,16	170	149	0.00376644	0.0330955	0.119,0.814,0.0	0.127,0.0,0.0	0.269
507	SAMD4B	chr19	+	39351816	39352374	39351819	39352374	39342420	39342576	1,0,0	0,0,0	0,0,0	2,0,2	152	149	1	1	1.0,NA,NA	0.0,NA,0.0	1
511	SAMD4B	chr19	+	39351816	39352374	39351819	39352374	39348287	39348389	0,2,0	2,0,0	0,3,0	1,0,0	152	149	1	1	0.0,1.0,NA	0.0,1.0,NA	0
512	SAMD4B	chr19	+	39354899	39355150	39355054	39355150	39354005	39354066	3,1,0	3,2,4	4,6,4	16,6,26	304	149	0.451535	0.966742	0.329,0.197,0.0	0.109,0.329,0.07	0.006
513	SAMD4B	chr19	+	39354899	39355150	39355057	39355150	39354005	39354066	3,1,0	9,0,0	4,6,4	12,14,16	307	149	1	1	0.139,1.0,NA	0.139,0.172,0.108	0.43
514	SAMD4B	chr19	+	39355054	39355150	39355057	39355150	39354005	39354066	3,2,4	9,0,0	16,6,26	12,14,16	152	149	0.0893003	0.334226	0.246,1.0,1.0	0.567,0.296,0.614	0.256
515	SAMD4B	chr19	+	39377446	39377824	39377484	39377824	39376704	39376791	0,0,3	183147170	1,1,0	246205198	187	149	1	1	0.0,0.0,0.014	0.003,0.004,0.0	0.002
516	SAMD4B	chr19	+	39383498	39384888	39383707	39384888	39383207	39383291	224181197	13,14,18	222305287	20,17,10	358	149	0.293694	0.74063	0.878,0.843,0.82	0.822,0.882,0.923	-0.029
517	MFSD9	chr2	-	102723699	102723909	102723699	102723878	102726844	102726974	56,58,51	23,20,17	69,68,87	26,25,32	180	149	0.907303	1	0.668,0.706,0.713	0.687,0.692,0.692	0.005
518	MFSD9	chr2	-	102723699	102723909	102723699	102723878	102731024	102731068	18,15,20	4,1,0	27,29,24	8,1,1	180	149	0.273402	0.70491	0.788,0.925,1.0	0.736,0.96,0.952	0.022
519	MFSD9	chr2	-	102732321	102732426	102732321	102732409	102736645	102736888	6,1,4	44,30,31	5,21,8	40,52,60	166	149	0.0264514	0.142116	0.109,0.029,0.104	0.101,0.266,0.107	-0.077
525	GLB1L	chr2	-	219243501	219243643	219243501	219243631	219245228	219245444	0,1,1	0,0,2	2,2,0	0,0,0	161	149	1	1	NA,1.0,0.316	1.0,1.0,NA	-0.342
530	DDX19A	chr16	+	70365932	70366262	70366084	70366262	70365016	70365131	4,1,2	230222271	3,4,2	293274332	301	149	1	1	0.009,0.002,0.004	0.005,0.007,0.003	0
531	DDX19A	chr16	+	70370222	70371563	70371371	70371563	70366623	70366861	227189215	0,0,0	279301279	0,1,0	1298	149	1	1	1.0,1.0,1.0	1.0,0.972,1.0	0.009
533	MCUR1	chr6	-	13786556	13790864	13786556	13788704	13791877	13791992	945964937	9,8,9	848749744	3,5,6	2309	149	0.149789	0.478884	0.871,0.886,0.87	0.948,0.906,0.889	-0.039
534	MCUR1	chr6	-	13786556	13790864	13786556	13788704	13793893	13793947	724749726	3,0,0	625592550	0,0,0	2309	149	1	1	0.94,1.0,1.0	1.0,1.0,1.0	-0.02
535	MCUR1	chr6	-	13793893	13794038	13793893	13793947	13798832	13798904	8,7,4	460545524	6,7,7	555434504	240	149	1	1	0.011,0.008,0.005	0.007,0.01,0.009	-0.001
536	XPO4	chr13	-	20862968	20863139	20862968	20863123	20868595	20868701	0,0,0	4,4,3	0,4,0	1,2,7	165	149	0.105281	0.375857	0.0,0.0,0.0	0.0,0.644,0.0	-0.215
537	LLGL2	chr17	+	75574110	75574260	75574212	75574260	75573951	75573980	1,6,12	110110129	3,6,4	69,53,45	251	149	0.587401	1	0.005,0.031,0.052	0.025,0.063,0.05	-0.017
538	LLGL2	chr17	+	75574870	75575209	75574873	75575209	75574609	75574668	83,72,69	33,48,65	32,35,22	37,31,19	152	149	0.0838244	0.321155	0.711,0.595,0.51	0.459,0.525,0.532	0.1
540	PYGO1	chr15	-	55538883	55547147	55538883	55545225	55548909	55548995	246211196	0,0,0	199254220	0,0,3	2071	149	0.810359	1	1.0,1.0,1.0	1.0,1.0,0.841	0.053
541	ADGRV1	chr5	+	90679548	90679629	90679551	90679629	90676079	90676209	1,2,3	2,1,2	0,4,0	0,0,0	152	149	1	1	0.329,0.662,0.595	NA,1.0,NA	-0.471
542	ADGRV1	chr5	+	90705378	90705579	90705399	90705579	90704388	90704488	9,0,1	0,7,7	0,0,4	8,6,3	170	149	0.235155	0.641164	1.0,0.0,0.111	0.0,0.0,0.539	0.191
543	ADGRV1	chr5	+	90810232	90811338	90810237	90811338	90807601	90807737	6,3,3	0,0,0	7,8,0	1,0,0	154	149	1	1	1.0,1.0,1.0	0.871,1.0,NA	0.065
544	RNF216	chr7	-	5739275	5739621	5739275	5739352	5740972	5741644	30,22,44	104,97,112	28,51,39	94,96,94	418	149	0.0869912	0.329249	0.093,0.075,0.123	0.096,0.159,0.129	-0.031
545	RNF216	chr7	-	5739275	5739625	5739275	5739352	5740972	5741644	36,31,52	104,97,112	31,64,41	94,96,94	422	149	0.192362	0.560138	0.109,0.101,0.141	0.104,0.191,0.133	-0.026
546	RNF216	chr7	-	5739275	5739625	5739275	5739621	5740972	5741644	7,12,10	1,3,2	11,16,8	8,3,6	153	149	0.0578132	0.249487	0.872,0.796,0.83	0.572,0.839,0.565	0.174
547	RNF216	chr7	-	5740972	5741815	5740972	5741644	5752845	5752979	167129144	69,60,115	110124126	75,68,83	320	149	0.416991	0.920413	0.53,0.5,0.368	0.406,0.459,0.414	0.04
548	ADAT3	chr19	+	1911889	1913447	1912080	1913447	1905398	1905439	82,54,47	6,9,8	67,47,64	6,8,8	340	149	0.959879	1	0.857,0.724,0.72	0.83,0.72,0.778	-0.009
550	INTS9	chr8	-	28767660	28768376	28767660	28768322	28769888	28770026	7,5,0	47,57,61	1,2,1	39,50,58	203	149	0.0229114	0.12816	0.099,0.06,0.0	0.018,0.029,0.012	0.033
551	EPN1	chr19	+	55692950	55693037	55692953	55693037	55692685	55692796	139136178	74,84,97	142126154	117,81,94	152	149	0.135839	0.449963	0.648,0.613,0.643	0.543,0.604,0.616	0.047
552	EZH2	chr7	-	148815505	148815954	148815505	148815546	148816683	148816778	103,69,58	390360387	68,98,92	308268330	557	149	0.00756069	0.0571826	0.066,0.049,0.039	0.056,0.089,0.069	-0.02
553	EZH2	chr7	-	148816683	148817391	148816683	148816778	148817876	148818117	545478470	0,0,1	460482443	0,0,0	762	149	1	1	1.0,1.0,0.989	1.0,1.0,1.0	-0.004
554	EZH2	chr7	-	148836821	148837000	148836821	148836958	148846469	148846598	14,13,9	0,1,1	4,5,8	1,0,1	191	149	1	1	1.0,0.91,0.875	0.757,1.0,0.862	0.055
555	EZH2	chr7	-	148836821	148837000	148836821	148836958	148846496	148846598	13,6,10	0,0,4	6,6,7	0,0,1	191	149	0.207136	0.588611	1.0,1.0,0.661	1.0,1.0,0.845	-0.061
557	LINC01224	chr19	-	23403205	23403509	23403205	23403493	23403719	23403747	11,8,7	14,7,13	23,20,13	12,6,15	165	149	0.0506723	0.22731	0.415,0.508,0.327	0.634,0.751,0.439	-0.191
558	LINC01224	chr19	-	23403205	23403509	23403205	23403493	23404950	23405108	2,0,3	1,0,0	0,0,0	2,0,0	165	149	1	1	0.644,NA,1.0	0.0,NA,NA	0.822
560	HAGHL	chr16	+	727411	727614	727484	727614	727105	727140	28,27,29	3,6,0	24,12,22	2,1,0	222	149	0.0370608	0.181119	0.862,0.751,1.0	0.89,0.89,1.0	-0.056
561	HAGHL	chr16	+	727481	727614	727484	727614	727105	727140	1,0,0	3,6,0	3,0,1	2,1,0	152	149	1	1	0.246,0.0,NA	0.595,0.0,1.0	-0.409
562	HAGHL	chr16	+	728793	728895	728796	728895	728503	728604	53,86,76	1,2,3	41,28,55	2,3,2	152	149	0.274178	0.706287	0.981,0.977,0.961	0.953,0.901,0.964	0.034
563	HAGHL	chr16	+	729008	729715	729287	729715	728793	728895	72,112,59	1,7,7	45,32,47	13,9,16	428	149	1.94936e-06	7.74694e-05	0.962,0.848,0.746	0.546,0.553,0.506	0.317
567	KLHL21	chr1	-	6590723	6594110	6590723	6593658	6595484	6595557	23,24,38	71,65,85	76,70,84	94,78,73	601	149	1.6547e-07	8.93025e-06	0.074,0.084,0.1	0.167,0.182,0.222	-0.104
569	TNXB	chr6	-	32053387	32053711	32053387	32053705	32055850	32056174	19,43,31	0,0,1	14,14,11	0,0,0	155	149	1	1	1.0,1.0,0.968	1.0,1.0,1.0	-0.011
572	AGBL3	chr7	+	134987874	134987996	134987888	134987996	134986507	134986701	0,0,2	3,3,2	1,0,3	0,4,1	163	149	0.12835	0.433307	0.0,0.0,0.478	1.0,0.0,0.733	-0.418
576	ELL2	chr5	-	95906522	95906876	95906522	95906782	95913770	95913934	5,2,3	179202211	1,11,4	182168174	243	149	0.209985	0.593656	0.017,0.006,0.009	0.003,0.039,0.014	-0.008
578	CPNE1	chr20	-	35658929	35659014	35658929	35658982	35664759	35664900	144175154	29,49,29	150107137	31,13,32	181	149	0.366977	0.856965	0.803,0.746,0.814	0.799,0.871,0.779	-0.029
579	CPNE1	chr20	-	35658929	35659014	35658929	35658982	35664801	35664900	48,75,60	0,1,4	53,64,68	0,0,0	181	149	0.582674	1	1.0,0.984,0.925	1.0,1.0,1.0	-0.03
580	ARHGAP23	chr17	+	38477578	38477896	38477827	38477896	38471862	38472006	310266271	4,10,6	230262234	10,4,7	398	149	0.549518	1	0.967,0.909,0.944	0.896,0.961,0.926	0.012
581	MZF1	chr19	-	58561931	58563504	58561931	58563260	58569276	58569397	26,27,43	0,0,2	17,8,30	0,0,0	393	149	1	1	1.0,1.0,0.891	1.0,1.0,1.0	-0.036
582	MZF1	chr19	-	58569276	58569415	58569276	58569397	58569515	58569586	1,2,1	17,12,12	0,5,0	4,8,8	167	149	0.575578	1	0.05,0.129,0.069	0.0,0.358,0.0	-0.037
583	ATP8B2	chr1	+	154344121	154344254	154344142	154344254	154343892	154344039	10,6,13	0,3,0	15,11,16	0,3,0	170	149	0.749056	1	1.0,0.637,1.0	1.0,0.763,1.0	-0.042
584	ATP8B2	chr1	+	154344121	154344254	154344142	154344254	154343892	154344057	0,1,2	69,91,90	1,0,0	99,82,112	170	149	1	1	0.0,0.01,0.019	0.009,0.0,0.0	0.007
586	SLU7	chr5	-	160415124	160415310	160415124	160415308	160418595	160419081	9,17,9	0,0,0	8,14,9	0,1,0	151	149	1	1	1.0,1.0,1.0	1.0,0.932,1.0	0.023
587	SLU7	chr5	-	160415124	160415310	160415124	160415308	160419022	160419081	138,107,99	4,0,8	96114129	3,2,2	151	149	0.199363	0.572799	0.971,1.0,0.924	0.969,0.983,0.985	-0.014
588	MTRF1L	chr6	-	152991184	152991416	152991184	152991321	152992856	152992974	11,33,18	149111128	10,20,15	109103156	244	149	0.234482	0.639848	0.043,0.154,0.079	0.053,0.106,0.055	0.021
589	MTRF1L	chr6	-	152995135	152995319	152995135	152995294	152998549	152998629	141163125	61,63,79	128134166	82,69,62	174	149	0.771133	1	0.664,0.689,0.575	0.572,0.624,0.696	0.012
592	USP39	chr2	+	85623625	85623782	85623645	85623782	85619219	85619289	0,0,4	2,1,0	0,0,0	2,0,0	169	149	1	1	0.0,0.0,1.0	0.0,NA,NA	0.333
593	USP39	chr2	+	85623625	85623782	85623645	85623782	85621484	85621579	7,11,4	146147153	14,3,11	121143177	169	149	0.403813	0.905034	0.041,0.062,0.023	0.093,0.018,0.052	-0.012
594	TOPBP1	chr3	-	133652462	133652614	133652462	133652547	133653344	133653524	114134102	7,5,13	119124111	6,0,0	216	149	0.000107412	0.00199384	0.918,0.949,0.844	0.932,1.0,1.0	-0.074
595	TOPBP1	chr3	-	133652462	133652629	133652462	133652547	133653344	133653524	186167168	7,5,13	202217198	6,0,0	231	149	2.00282e-05	0.000533861	0.945,0.956,0.893	0.956,1.0,1.0	-0.054
596	TOPBP1	chr3	-	133652462	133652629	133652462	133652614	133653344	133653524	118,99,109	46,66,43	123127118	40,34,31	164	149	0.00690295	0.0535515	0.7,0.577,0.697	0.736,0.772,0.776	-0.103
600	TRPM2	chr21	+	44425313	44425827	44425669	44425827	44424851	44424939	0,2,1	71,81,85	4,0,7	80,73,102	505	149	0.98596	1	0.0,0.007,0.003	0.015,0.0,0.02	-0.008
601	TIAL1	chr10	-	119573464	119575812	119573464	119575791	119576610	119576750	1,5,2	398373391	2,1,3	297316333	170	149	1	1	0.002,0.012,0.004	0.006,0.003,0.008	0
602	TIAL1	chr10	-	119576610	119576905	119576610	119576750	119577079	119577203	46,29,41	329369353	41,30,39	299295397	304	149	0.99287	1	0.064,0.037,0.054	0.063,0.047,0.046	0
603	TIAL1	chr10	-	119580470	119580846	119580470	119580538	119581921	119582009	49,33,53	4,10,9	48,72,60	4,9,7	457	149	0.244695	0.658349	0.8,0.518,0.658	0.796,0.723,0.736	-0.093
604	TIAL1	chr10	-	119582458	119582608	119582458	119582557	119588151	119588248	242181200	194227173	190222260	119134119	200	149	7.71095e-05	0.0015427	0.482,0.373,0.463	0.543,0.552,0.619	-0.132
607	IDNK	chr9	+	83628006	83628211	83628180	83628211	83623142	83623221	0,0,0	0,2,4	2,0,1	0,0,4	323	149	1	1	NA,0.0,0.0	1.0,NA,0.103	-0.551
608	IDNK	chr9	+	83628108	83628211	83628180	83628211	83623142	83623221	0,0,0	0,2,4	1,0,0	0,0,4	221	149	1	1	NA,0.0,0.0	1.0,NA,0.0	-0.5
612	ZNF254	chr19	+	24049404	24049548	24049476	24049548	24046183	24046279	7,6,6	0,0,2	1,0,3	0,0,0	221	149	1	1	1.0,1.0,0.669	1.0,NA,1.0	-0.11
613	SGSM3	chr22	+	40404246	40404455	40404308	40404455	40402138	40402205	131154135	5,2,2	86,78,109	0,1,0	211	149	0.134407	0.446621	0.949,0.982,0.979	1.0,0.982,1.0	-0.024
614	SGSM3	chr22	+	40405093	40405284	40405140	40405284	40404556	40404664	1,1,2	109,88,77	1,4,6	62,54,51	196	149	0.00659861	0.051695	0.007,0.009,0.019	0.012,0.053,0.082	-0.037
615	SGSM3	chr22	+	40408276	40408429	40408354	40408429	40408070	40408120	151138139	0,0,1	91,101,83	0,0,0	227	149	1	1	1.0,1.0,0.989	1.0,1.0,1.0	-0.004
616	SGSM3	chr22	+	40408773	40408842	40408793	40408842	40408626	40408697	4,5,5	85,59,52	3,10,8	43,37,43	169	149	0.0206232	0.119173	0.04,0.07,0.078	0.058,0.192,0.141	-0.068
617	SGSM3	chr22	+	40409198	40409372	40409249	40409372	40408932	40409018	8,10,10	68,82,62	12,6,11	26,32,29	200	149	0.00460777	0.0384039	0.081,0.083,0.107	0.256,0.123,0.22	-0.109
618	SGSM3	chr22	+	40409681	40410289	40410131	40410289	40409464	40409525	142231194	5,3,0	82,86,133	2,6,3	599	149	0.0531201	0.234442	0.876,0.95,1.0	0.911,0.781,0.917	0.072
619	WDFY4	chr10	+	48969063	48969248	48969084	48969248	48966525	48966673	1,1,1	0,0,0	11,7,2	1,6,1	170	149	9.44894e-06	0.000297166	1.0,1.0,1.0	0.906,0.506,0.637	0.317
620	CEP85	chr1	+	26277132	26278808	26277135	26278808	26276534	26276760	40,44,57	118,101,99	37,26,30	93,87,82	152	149	0.218416	0.610098	0.249,0.299,0.361	0.281,0.227,0.264	0.046
622	SYDE1	chr19	+	15109055	15109397	15109256	15109397	15107400	15107521	196148176	2,3,8	172139193	2,9,0	350	149	0.783098	1	0.977,0.955,0.904	0.973,0.868,1.0	-0.002
623	SLC44A1	chr9	+	105389032	105397346	105389903	105397346	105385421	105385502	504380407	0,0,9	354302392	0,0,0	1020	149	0.0199106	0.116285	1.0,1.0,0.869	1.0,1.0,1.0	-0.044
624	CASP8	chr2	+	201266460	201266791	201266486	201266791	201234015	201234112	21,26,14	6,3,17	33,29,36	13,4,11	175	149	0.56078	1	0.749,0.881,0.412	0.684,0.861,0.736	-0.08
625	PRDM5	chr4	-	120798266	120798457	120798266	120798424	120799660	120799745	0,0,0	5,15,10	0,0,2	2,3,0	182	149	0.343943	0.820938	0.0,0.0,0.0	0.0,0.0,1.0	-0.333
627	RAP1GDS1	chr4	+	98293404	98293515	98293407	98293515	98261380	98261569	41,45,24	72,82,103	37,31,41	68,66,71	152	149	0.325855	0.793138	0.358,0.35,0.186	0.348,0.315,0.361	-0.043
628	RAP1GDS1	chr4	+	98421254	98421394	98421257	98421394	98420018	98420144	151111143	18,19,17	120,114,80	12,17,25	152	149	0.297221	0.745831	0.892,0.851,0.892	0.907,0.868,0.758	0.034
629	HCFC2	chr12	+	104097610	104097691	104097647	104097691	104096359	104096433	8,10,13	0,3,4	3,0,2	3,0,0	186	149	1	1	1.0,0.728,0.722	0.445,NA,1.0	0.094
630	SETD6	chr16	+	58517895	58518231	58518019	58518231	58516807	58516928	1,4,2	1,1,0	4,8,7	9,0,1	273	149	0.020129	0.117247	0.353,0.686,1.0	0.195,1.0,0.793	0.017
631	SETD6	chr16	+	58517895	58518231	58518050	58518231	58516807	58516928	2,6,4	54,31,38	9,12,11	27,19,18	304	149	3.27474e-06	0.000120806	0.018,0.087,0.049	0.14,0.236,0.23	-0.151
632	SETD6	chr16	+	58517895	58518231	58518180	58518231	58516807	58516928	59,51,40	0,6,5	43,31,27	3,3,4	434	149	0.619577	1	1.0,0.745,0.733	0.831,0.78,0.699	0.056
633	SETD6	chr16	+	58518019	58518231	58518050	58518231	58516807	58516928	2,3,2	54,31,38	14,4,5	27,19,18	180	149	1.05495e-05	0.000324768	0.03,0.074,0.042	0.3,0.148,0.187	-0.163
634	SETD6	chr16	+	58518019	58518231	58518180	58518231	58516807	58516928	59,48,38	0,6,5	48,23,21	3,3,4	310	149	0.538275	1	1.0,0.794,0.785	0.885,0.787,0.716	0.064
635	SETD6	chr16	+	58518050	58518231	58518180	58518231	58516807	58516928	111,76,74	0,6,5	61,38,34	3,3,4	279	149	0.337222	0.810746	1.0,0.871,0.888	0.916,0.871,0.819	0.051
636	KCTD17	chr22	+	37061103	37061629	37061538	37061629	37059312	37059438	174149150	4,8,4	148172195	28,19,16	584	149	1.03403e-05	0.000320586	0.917,0.826,0.905	0.574,0.698,0.757	0.206
637	KCTD17	chr22	+	37061103	37061629	37061538	37061629	37060822	37060922	175157154	15,19,21	148180199	25,10,14	584	149	0.438519	0.951594	0.749,0.678,0.652	0.602,0.821,0.784	-0.043
638	ZNF79	chr9	+	127428551	127428920	127428831	127428920	127424381	127424910	0,4,8	4,5,1	19,6,4	3,0,2	429	149	0.0179659	0.10766	0.0,0.217,0.735	0.687,1.0,0.41	-0.382
640	SHOX2	chr3	-	158096010	158098320	158096010	158098284	158099859	158099948	8,2,6	9,14,3	11,18,16	12,5,14	185	149	0.131526	0.440588	0.417,0.103,0.617	0.425,0.744,0.479	-0.17
643	CEP170B	chr14	+	104889514	104889758	104889619	104889758	104886274	104887978	123137109	2,8,2	91144100	8,9,6	254	149	0.0262551	0.141437	0.973,0.909,0.97	0.87,0.904,0.907	0.057
645	DYNC2LI1	chr2	+	43795886	43795958	43795889	43795958	43794456	43794643	22,16,15	20,11,23	13,8,16	12,20,22	152	149	0.293968	0.740781	0.519,0.588,0.39	0.515,0.282,0.416	0.095
647	HSF4	chr16	+	67167460	67167599	67167474	67167599	67167119	67167222	12,8,0	26,21,38	6,1,4	24,22,21	163	149	0.380273	0.872059	0.297,0.258,0.0	0.186,0.04,0.148	0.06
648	EXTL2	chr1	-	100876793	100876864	100876793	100876861	100877475	100877903	130136141	9,21,12	171165182	9,8,9	152	149	0.00601939	0.0477564	0.934,0.864,0.92	0.949,0.953,0.952	-0.045
649	EXTL2	chr1	-	100888752	100888864	100888752	100888828	100892816	100892869	7,6,1	17,22,7	0,4,3	9,12,14	185	149	0.263678	0.689808	0.249,0.18,0.103	0.0,0.212,0.147	0.058
650	EXTL2	chr1	-	100888752	100888864	100888752	100888828	100894632	100894842	31,24,13	152168213	11,11,4	177152193	185	149	6.10685e-05	0.00128039	0.141,0.103,0.047	0.048,0.055,0.016	0.057
651	RTEL1	chr20	+	63662473	63662627	63662545	63662627	63661849	63661943	7,0,2	88,90,79	4,0,2	61,62,56	221	149	0.744456	1	0.051,0.0,0.017	0.042,0.0,0.024	0.001
654	PTPRE	chr10	+	128047763	128047837	128047769	128047837	128047611	128047683	4,4,10	0,0,3	1,6,3	0,0,0	155	149	0.71671	1	1.0,1.0,0.762	1.0,1.0,1.0	-0.079
655	PTPRE	chr10	+	128068122	128068286	128068125	128068286	128066074	128066194	23,23,13	2,0,0	34,33,19	1,2,2	152	149	0.212745	0.598309	0.919,1.0,1.0	0.971,0.942,0.903	0.034
659	DHX8	chr17	+	43492661	43493040	43492680	43493040	43492182	43492292	2,2,0	214204214	3,2,0	207188228	168	149	1	1	0.008,0.009,0.0	0.013,0.009,0.0	-0.002
660	DHX8	chr17	+	43492661	43493040	43492686	43493040	43492182	43492292	10,11,13	15,12,21	15,11,14	20,12,9	174	149	0.33018	0.799216	0.363,0.44,0.346	0.391,0.44,0.571	-0.084
661	DHX8	chr17	+	43492680	43493040	43492686	43493040	43492182	43492292	222213227	15,12,21	219197242	20,12,9	155	149	0.509763	1	0.934,0.945,0.912	0.913,0.94,0.963	-0.008
662	DHX8	chr17	+	43507808	43508019	43507812	43508019	43507502	43507688	149121135	0,4,5	145128151	0,3,0	153	149	0.425829	0.933947	1.0,0.967,0.963	1.0,0.976,1.0	-0.015
663	DHX8	chr17	+	43526217	43526790	43526495	43526790	43522046	43522226	119108125	10,9,4	107,77,94	4,4,13	427	149	0.766226	1	0.806,0.807,0.916	0.903,0.87,0.716	0.013
665	GLMN	chr1	-	92290197	92290330	92290197	92290306	92291417	92291537	4,9,7	110108127	9,6,3	99,91,79	173	149	0.74596	1	0.03,0.067,0.045	0.073,0.054,0.032	-0.006
669	ADPGK	chr15	-	72751293	72752895	72751293	72752892	72755555	72755654	96,78,67	99,68,89	47,65,61	64,77,58	152	149	0.63568	1	0.487,0.529,0.425	0.419,0.453,0.508	0.02
670	ADPGK	chr15	-	72751293	72752895	72751293	72752892	72760406	72760527	1,0,0	0,0,1	1,0,0	0,2,0	152	149	1	1	1.0,NA,0.0	1.0,0.0,NA	0
671	ADPGK	chr15	-	72751293	72752895	72751293	72752892	72771782	72771845	0,2,0	0,0,0	2,0,1	0,1,1	152	149	1	1	NA,1.0,NA	1.0,0.0,0.495	0.502
673	SH3BP5	chr3	-	15304102	15304299	15304102	15304231	15330503	15330566	2,0,5	73,51,66	3,2,4	81,64,59	217	149	0.617835	1	0.018,0.0,0.049	0.025,0.021,0.044	-0.008
677	LOC101927888	chr6	-	4341750	4344866	4341750	4344861	4345722	4345806	0,0,0	0,1,0	0,0,2	3,2,0	154	149	1	1	NA,0.0,NA	0.0,0.0,1.0	-0.333
678	PPFIBP1	chr12	+	27676706	27677096	27677063	27677096	27676427	27676599	34,15,17	36,53,50	17,14,31	88,54,51	506	149	0.138181	0.455207	0.218,0.077,0.091	0.054,0.071,0.152	0.036
679	ERRFI1	chr1	-	8015307	8015400	8015307	8015384	8015494	8015692	16,7,16	230141218	18,10,28	270280273	165	149	0.913876	1	0.059,0.043,0.062	0.057,0.031,0.085	-0.003
686	ZSCAN26	chr6	+	28276130	28278218	28276194	28278218	28272669	28272787	23,9,11	65,56,80	43,25,28	53,51,58	213	149	1.96582e-05	0.000530469	0.198,0.101,0.088	0.362,0.255,0.252	-0.161
687	MASTL	chr10	+	27173117	27173259	27173120	27173259	27169943	27171083	83,124,93	71,108,68	57,53,68	68,43,79	152	149	0.128649	0.433504	0.534,0.53,0.573	0.451,0.547,0.458	0.06
[truncated: 8,312 more rows]

## Sheet: A5SS.MATS.JC
ID	GeneID	chr	strand	longExonStart_0base	longExonEnd	shortES	shortEE	flankingES	flankingEE	IJC_SAMPLE_1	SJC_SAMPLE_1	IJC_SAMPLE_2	SJC_SAMPLE_2	IncFormLen	SkipFormLen	PValue	FDR	IncLevel1	IncLevel2	IncLevelDifference
[truncated: 7,450 more rows]

[truncated: 7 more sheets: A5SS.MATS.JCEC, MXE.MATS.JC, MXE.MATS.JCEC, RI.MATS.JC, RI.MATS.JCEC, SE.MATS.JC, SE.MATS.JCEC]
